# Supplementary material for: Enantioselective Total Synthesis of (−)‐Limaspermidine and (−)‐Kopsinine by a Nitroaryl Transfer Cascade Strategy
Source: Angew Chem Int Ed Engl. 2022 Sep 12;61(42):e202210592. doi: 10.1002/anie.202210592 (PMC9826323; doi:10.1002/anie.202210592)
Supplement: Supplementary file 1 — Supporting Information [file ANIE-61-0-s001.cif]

 _publ_contact_letter
;
 enclosed you will find the necessary data for our planned publication 
 in Angewandte chemie international edition
;
_publ_requested_journal          Angew.Chem.,Int.Ed.
_publ_section_title
;
Enantioselective total synthesis of (--)-limaspermidine and (--)-kopsinine by a nitroaryl transfer cascade strategy
;
_publ_section_abstract
;
We report an intramolecular conjugate addition/Truce--Smiles/E1cb cascade of 2-nitrobenzenesulfonamide-functionalized cyclohexenones as a new entry to the core scaffold of monoterpene indole alkaloids. 
The method was applied to the asymmetric total synthesis of (--)-limaspermidine and (--)-kopsinine, as well as the framework of the kopsifoline alkaloids, 
thus highlighting its complementarity to existing approaches involving the use of indole-based starting materials or the interrupted Fischer indole synthesis. 
Furthermore, we show that the cascade tolerates various substituents on the nitroarene, opening the way to other natural products as well as non-natural analogues.
;
_publ_contact_author_name        'Prof. Dr. Eelco Ruijter'
_publ_contact_author_address     
;Department of Chemistry and Pharmaceutical Sciences
Amsterdam Institute of Molecular and Life Sciences
Vrije Universiteit Amsterdam
De Boelelaan 1105
1081 HV Amsterdam
The Netherlands
;
_publ_contact_author_email       e.ruijter@vu.nl
_publ_contact_author_phone       +31205987462
loop_
_publ_author_name
_publ_author_address
'Ruijter, Eelco'
;Department of Chemistry and Pharmaceutical Sciences
Amsterdam Institute of Molecular and Life Sciences
Vrije Universiteit Amsterdam
De Boelelaan 1105
1081 HV Amsterdam
The Netherlands
;
'Horst, Brendan'
;Department of Chemistry and Pharmaceutical Sciences
Amsterdam Institute of Molecular and Life Sciences
Vrije Universiteit Amsterdam
De Boelelaan 1105
1081 HV Amsterdam
The Netherlands
;
'Verdoorn, Daniel S.'
;Department of Chemistry and Pharmaceutical Sciences
Amsterdam Institute of Molecular and Life Sciences
Vrije Universiteit Amsterdam
De Boelelaan 1105
1081 HV Amsterdam
The Netherlands
;
'Biemolt, Jasper'
;Department of Chemistry and Pharmaceutical Sciences
Amsterdam Institute of Molecular and Life Sciences
Vrije Universiteit Amsterdam
De Boelelaan 1105
1081 HV Amsterdam
The Netherlands
;
'Dr. Sven Hennig'
;Department of Chemistry and Pharmaceutical Sciences
Amsterdam Institute of Molecular and Life Sciences
Vrije Universiteit Amsterdam
De Boelelaan 1105
1081 HV Amsterdam
The Netherlands
;

data_210714_BHC129_Cryst2_0m_a

_audit_creation_method           SHELXL-2019/1
_shelx_SHELXL_version_number     2019/1
_chemical_name_systematic        
;
1-((4aS,11cS)-4a-allyl-2,3,4,4a,5,6,7,11c-octahydro-1H-pyrido[3,2-c]carbazol-1-yl)-2-chloroethan-1-one
;
_chemical_name_common            'not applicable'
_chemical_formula_moiety         'C20 H23 Cl N2 O'
_chemical_formula_sum            'C20 H23 Cl N2 O'
_exptl_crystal_recrystallization_method acetone
_chemical_melting_point          447

_exptl_crystal_description       blocks
_exptl_crystal_colour            colourless
_diffrn_ambient_temperature      100(2)
_chemical_formula_weight         342.85

loop_
_atom_type_symbol
_atom_type_description
_atom_type_scat_dispersion_real
_atom_type_scat_dispersion_imag
_atom_type_scat_source
C C 0.0181 0.0091 'International Tables Vol C Tables 4.2.6.8 and 6.1.1.4'
H H 0.0000 0.0000 'International Tables Vol C Tables 4.2.6.8 and 6.1.1.4'
Cl Cl 0.3639 0.7018 'International Tables Vol C Tables 4.2.6.8 and 6.1.1.4'
N N 0.0311 0.0180 'International Tables Vol C Tables 4.2.6.8 and 6.1.1.4'
O O 0.0492 0.0322 'International Tables Vol C Tables 4.2.6.8 and 6.1.1.4'

_space_group_crystal_system      orthorhombic
_space_group_IT_number           19
_space_group_name_H-M_alt        'P 21 21 21'
_space_group_name_Hall           'P 2ac 2ab'
_chemical_absolute_configuration Ad

loop_
_space_group_symop_operation_xyz
'x, y, z'
'-x+1/2, -y, z+1/2'
'-x, y+1/2, -z+1/2'
'x+1/2, -y+1/2, -z'

_shelx_space_group_comment       
;
The symmetry employed for this shelxl refinement is uniquely defined
by the following loop, which should always be used as a source of
symmetry information in preference to the above space-group names.
They are only intended as comments.
;

_cell_length_a                   8.7525(2)
_cell_length_b                   11.1428(2)
_cell_length_c                   17.9882(4)
_cell_angle_alpha                90
_cell_angle_beta                 90
_cell_angle_gamma                90
_cell_volume                     1754.34(6)
_cell_formula_units_Z            4
_cell_measurement_temperature    100(2)
_cell_measurement_reflns_used    9932
_cell_measurement_theta_min      9.335
_cell_measurement_theta_max      136.5
_exptl_crystal_density_meas      .
_exptl_crystal_density_method    "not measured"
_exptl_crystal_density_diffrn    1.298
_exptl_crystal_F_000             728
_exptl_transmission_factor_min   ?
_exptl_transmission_factor_max   ?
_exptl_crystal_size_max          0.30
_exptl_crystal_size_mid          0.20
_exptl_crystal_size_min          0.15
_exptl_absorpt_coefficient_mu    1.984
_shelx_estimated_absorpt_T_min   ?
_shelx_estimated_absorpt_T_max   ?
_exptl_absorpt_correction_type   multi-scan
_exptl_absorpt_correction_T_min  0.808
_exptl_absorpt_correction_T_max  1.00
_exptl_absorpt_process_details   'SADABS-2016/2 (Krause, 2015)'
_exptl_absorpt_special_details   ?
_diffrn_radiation_probe          x-ray
_diffrn_radiation_type           CuK\a
_diffrn_radiation_wavelength     1.54178
_diffrn_source                   'sealed x-ray tube'
_diffrn_source_type              'INCOATEC IuS 3.0 Cu'
_diffrn_measurement_device_type  'Bruker D8 QUEST with PHOTON II detector'
_diffrn_measurement_method       ' phi and omega scans' 
_diffrn_detector_area_resol_mean ?
_diffrn_reflns_number            26169
_diffrn_reflns_av_unetI/netI     0.0205
_diffrn_reflns_av_R_equivalents  0.0251
_diffrn_reflns_limit_h_min       -10
_diffrn_reflns_limit_h_max       10
_diffrn_reflns_limit_k_min       -12
_diffrn_reflns_limit_k_max       12
_diffrn_reflns_limit_l_min       -21
_diffrn_reflns_limit_l_max       19
_diffrn_reflns_theta_min         4.668
_diffrn_reflns_theta_max         68.266
_diffrn_reflns_theta_full        67.679
_diffrn_measured_fraction_theta_max 0.986
_diffrn_measured_fraction_theta_full 0.987
_diffrn_reflns_Laue_measured_fraction_max 0.986
_diffrn_reflns_Laue_measured_fraction_full 0.987
_diffrn_reflns_point_group_measured_fraction_max 0.979
_diffrn_reflns_point_group_measured_fraction_full 0.981
_diffrn_standards_number 		0
_diffrn_standards_interval_count 	.
_diffrn_standards_interval_time 	.
_diffrn_standards_decay_%		?
_reflns_number_total             3152
_reflns_number_gt                3095
_reflns_threshold_expression     'I > 2\s(I)'
_reflns_Friedel_coverage         0.720
_reflns_Friedel_fraction_max     0.971
_reflns_Friedel_fraction_full    0.973

_reflns_special_details          
;
 Reflections were merged by SHELXL according to the crystal
 class for the calculation of statistics and refinement.
 
 _reflns_Friedel_fraction is defined as the number of unique
 Friedel pairs measured divided by the number that would be
 possible theoretically, ignoring centric projections and
 systematic absences.
;

_computing_data_collection       APEX3
_computing_cell_refinement       APEX3
_computing_data_reduction        APEX3
_computing_structure_solution    'APEX3 SHELXL-2019'
_computing_structure_refinement  'SHELXL-2019/1 (Sheldrick, 2019)'
_computing_molecular_graphics    'PLATON (Spek, 2003)'
_computing_publication_material  'enCIFer (Allen, 2004)'
_refine_special_details          ?
_refine_ls_structure_factor_coef Fsqd
_refine_ls_matrix_type           full
_refine_ls_weighting_scheme      calc
_refine_ls_weighting_details     
'w=1/[\s^2^(Fo^2^)+(0.0317P)^2^+0.3263P] where P=(Fo^2^+2Fc^2^)/3'
_atom_sites_solution_primary     direct
_atom_sites_solution_secondary   difmap
_atom_sites_solution_hydrogens   geom
_refine_ls_hydrogen_treatment    constr
_refine_ls_extinction_method     none
_refine_ls_extinction_coef       .
_refine_ls_abs_structure_details 
;
 Flack x determined using 1279 quotients [(I+)-(I-)]/[(I+)+(I-)]
 (Parsons, Flack and Wagner, Acta Cryst. B69 (2013) 249-259).
;
_refine_ls_abs_structure_Flack   0.029(3)
_refine_ls_number_reflns         3152
_refine_ls_number_parameters     227
_refine_ls_number_restraints     11
_refine_ls_R_factor_all          0.0231
_refine_ls_R_factor_gt           0.0226
_refine_ls_wR_factor_ref         0.0580
_refine_ls_wR_factor_gt          0.0576
_refine_ls_goodness_of_fit_ref   1.018
_refine_ls_restrained_S_all      1.018
_refine_ls_shift/su_max          0.000
_refine_ls_shift/su_mean         0.000

loop_
_atom_site_label
_atom_site_type_symbol
_atom_site_fract_x
_atom_site_fract_y
_atom_site_fract_z
_atom_site_U_iso_or_equiv
_atom_site_adp_type
_atom_site_occupancy
_atom_site_site_symmetry_order
_atom_site_calc_flag
_atom_site_refinement_flags_posn
_atom_site_refinement_flags_adp
_atom_site_refinement_flags_occupancy
_atom_site_disorder_assembly
_atom_site_disorder_group
N1 N 0.62211(16) 0.79997(13) 0.22738(7) 0.0217(3) Uani 1 1 d . . . . .
H1 H 0.719767 0.818377 0.229702 0.026 Uiso 1 1 calc R U . . .
C2 C 0.54850(19) 0.75375(15) 0.16611(9) 0.0201(4) Uani 1 1 d . . . . .
C3 C 0.6049(2) 0.72357(16) 0.09619(10) 0.0248(4) Uani 1 1 d . . . . .
H3 H 0.710030 0.733095 0.084481 0.030 Uiso 1 1 calc R U . . .
C5 C 0.3472(2) 0.66650(16) 0.06129(9) 0.0254(4) Uani 1 1 d . . . . .
H00O H 0.279332 0.636354 0.024554 0.030 Uiso 1 1 calc R U . . .
C6 C 0.29084(19) 0.69706(15) 0.13059(9) 0.0212(3) Uani 1 1 d . . . . .
H00H H 0.185089 0.688610 0.141271 0.025 Uiso 1 1 calc R U . . .
C7 C 0.39121(18) 0.74055(15) 0.18477(9) 0.0178(3) Uani 1 1 d . . . . .
C9 C 0.23921(17) 0.78201(15) 0.31062(8) 0.0161(3) Uani 1 1 d . . . . .
H9 H 0.180149 0.856228 0.298322 0.019 Uiso 1 1 calc R U . . .
C8 C 0.37703(18) 0.77772(15) 0.26109(9) 0.0168(3) Uani 1 1 d . . . . .
C4 C 0.5026(2) 0.67920(17) 0.04430(10) 0.0277(4) Uani 1 1 d . . . . .
H00P H 0.538396 0.657002 -0.003629 0.033 Uiso 1 1 calc R U . . .
C10 C 0.28593(19) 0.78853(15) 0.39375(9) 0.0191(3) Uani 1 1 d . . . . .
C11 C 0.4099(2) 0.88585(16) 0.40214(9) 0.0226(4) Uani 1 1 d . . . . .
H00B H 0.367829 0.963290 0.384572 0.027 Uiso 1 1 calc R U . . .
H00C H 0.434568 0.894879 0.455562 0.027 Uiso 1 1 calc R U . . .
C12 C 0.55804(19) 0.85974(16) 0.35952(10) 0.0242(4) Uani 1 1 d . . . . .
H00I H 0.619062 0.934153 0.354790 0.029 Uiso 1 1 calc R U . . .
H00J H 0.619689 0.799776 0.386892 0.029 Uiso 1 1 calc R U . . .
C13 C 0.51886(18) 0.81277(16) 0.28426(9) 0.0194(3) Uani 1 1 d . . . . .
C14 C 0.34884(19) 0.66641(16) 0.42008(9) 0.0225(4) Uani 1 1 d . . . . .
H14 H 0.450143 0.653185 0.397013 0.027 Uiso 1 1 calc R U . . .
H00G H 0.363554 0.669277 0.474620 0.027 Uiso 1 1 calc R U . . .
C15 C 0.24571(19) 0.56054(16) 0.40126(9) 0.0228(4) Uani 1 1 d . . . . .
H00D H 0.150938 0.565238 0.431166 0.027 Uiso 1 1 calc R U . . .
H15 H 0.298394 0.484614 0.413891 0.027 Uiso 1 1 calc R U . . .
C16 C 0.20546(18) 0.56115(15) 0.31883(9) 0.0199(3) Uani 1 1 d . . . . .
H00K H 0.298693 0.546659 0.288990 0.024 Uiso 1 1 calc R U . . .
H00L H 0.131821 0.495957 0.308136 0.024 Uiso 1 1 calc R U . . .
N17 N 0.13832(15) 0.67712(12) 0.29813(7) 0.0167(3) Uani 1 1 d . . . . .
C18 C -0.00460(18) 0.69399(16) 0.27333(8) 0.0180(3) Uani 1 1 d . . . . .
C19 C -0.10852(19) 0.58542(16) 0.26716(9) 0.0241(4) Uani 1 1 d . . . . .
H00Q H -0.050644 0.516511 0.246820 0.029 Uiso 1 1 calc R U . . .
H00R H -0.194090 0.603286 0.232909 0.029 Uiso 1 1 calc R U . . .
Cl20 Cl -0.18195(5) 0.54825(5) 0.35745(3) 0.03958(15) Uani 1 1 d . . . . .
O21 O -0.05540(13) 0.79400(11) 0.25552(6) 0.0224(3) Uani 1 1 d . . . . .
C31B C 0.1775(10) 0.8240(4) 0.4323(10) 0.0193(4) Uani 0.107(3) 1 d D U P A 1
H31C H 0.193754 0.788446 0.482075 0.023 Uiso 0.107(3) 1 calc R U P A 1
H31D H 0.085752 0.784082 0.411591 0.023 Uiso 0.107(3) 1 calc R U P A 1
C32B C 0.1307(5) 0.9528(4) 0.4462(5) 0.0218(4) Uani 0.107(3) 1 d D U P A 1
H32B H 0.195373 1.000910 0.476311 0.026 Uiso 0.107(3) 1 calc R U P A 1
C33B C 0.0065(6) 1.0020(6) 0.4193(6) 0.0281(5) Uani 0.107(3) 1 d D U P A 1
H33C H -0.060561 0.956251 0.388914 0.034 Uiso 0.107(3) 1 calc R U P A 1
H33D H -0.016441 1.083490 0.430076 0.034 Uiso 0.107(3) 1 calc R U P A 1
C31 C 0.1437(2) 0.82210(14) 0.44330(11) 0.0193(4) Uani 0.893(3) 1 d D . P A 2
H31A H 0.069135 0.755446 0.440755 0.023 Uiso 0.893(3) 1 calc R U P A 2
H31B H 0.177949 0.828857 0.495595 0.023 Uiso 0.893(3) 1 calc R U P A 2
C32 C 0.06311(19) 0.93723(12) 0.42205(9) 0.0218(4) Uani 0.893(3) 1 d D . P A 2
H32 H 0.002463 0.937084 0.378245 0.026 Uiso 0.893(3) 1 calc R U P A 2
C33 C 0.0717(2) 1.03710(15) 0.46027(10) 0.0281(5) Uani 0.893(3) 1 d D . P A 2
H33A H 0.131399 1.040171 0.504331 0.034 Uiso 0.893(3) 1 calc R U P A 2
H33B H 0.018215 1.106433 0.443917 0.034 Uiso 0.893(3) 1 calc R U P A 2

loop_
_atom_site_aniso_label
_atom_site_aniso_U_11
_atom_site_aniso_U_22
_atom_site_aniso_U_33
_atom_site_aniso_U_23
_atom_site_aniso_U_13
_atom_site_aniso_U_12
N1 0.0149(6) 0.0203(8) 0.0297(7) 0.0034(6) 0.0008(6) -0.0019(6)
C2 0.0205(8) 0.0147(9) 0.0250(8) 0.0045(6) 0.0019(6) 0.0026(6)
C3 0.0262(9) 0.0186(10) 0.0295(9) 0.0087(7) 0.0102(7) 0.0056(7)
C5 0.0356(9) 0.0206(10) 0.0198(8) 0.0016(7) -0.0031(7) 0.0036(8)
C6 0.0229(8) 0.0194(9) 0.0213(8) 0.0028(6) -0.0013(6) 0.0010(7)
C7 0.0205(8) 0.0132(9) 0.0198(7) 0.0034(6) 0.0008(6) 0.0030(6)
C9 0.0167(7) 0.0122(8) 0.0193(7) 0.0006(6) -0.0003(6) -0.0003(6)
C8 0.0183(7) 0.0128(8) 0.0193(7) 0.0015(6) -0.0015(6) 0.0004(6)
C4 0.0416(10) 0.0208(10) 0.0209(8) 0.0048(7) 0.0079(7) 0.0072(8)
C10 0.0226(8) 0.0164(9) 0.0184(7) -0.0004(6) -0.0008(6) -0.0001(7)
C11 0.0287(9) 0.0180(10) 0.0211(8) -0.0016(6) -0.0047(7) -0.0028(7)
C12 0.0220(8) 0.0226(9) 0.0280(8) 0.0008(7) -0.0055(7) -0.0056(7)
C13 0.0198(8) 0.0140(9) 0.0244(8) 0.0027(6) -0.0016(6) -0.0012(6)
C14 0.0264(8) 0.0207(10) 0.0204(8) 0.0032(7) -0.0049(7) 0.0006(7)
C15 0.0256(8) 0.0167(9) 0.0261(8) 0.0043(7) -0.0012(7) 0.0014(7)
C16 0.0196(7) 0.0126(9) 0.0275(8) -0.0005(6) -0.0009(6) 0.0014(6)
N17 0.0166(6) 0.0141(7) 0.0194(6) -0.0008(5) 0.0001(5) -0.0009(5)
C18 0.0173(7) 0.0197(10) 0.0171(7) -0.0013(6) 0.0019(6) -0.0003(7)
C19 0.0210(8) 0.0222(10) 0.0289(9) -0.0030(7) -0.0004(7) -0.0036(7)
Cl20 0.0369(3) 0.0357(3) 0.0461(3) 0.0023(2) 0.0156(2) -0.0128(2)
O21 0.0179(5) 0.0195(7) 0.0298(6) 0.0024(5) -0.0029(5) 0.0005(5)
C31B 0.0238(10) 0.0188(8) 0.0153(9) 0.0003(6) 0.0078(8) -0.0018(7)
C32B 0.0213(9) 0.0233(10) 0.0206(9) -0.0006(7) 0.0047(7) 0.0016(8)
C33B 0.0258(10) 0.0245(11) 0.0341(10) 0.0004(9) 0.0014(8) 0.0034(8)
C31 0.0238(10) 0.0188(8) 0.0153(9) 0.0003(6) 0.0078(8) -0.0018(7)
C32 0.0213(9) 0.0233(10) 0.0206(9) -0.0006(7) 0.0047(7) 0.0016(8)
C33 0.0258(10) 0.0245(11) 0.0341(10) 0.0004(9) 0.0014(8) 0.0034(8)

_geom_special_details            
;
 All esds (except the esd in the dihedral angle between two l.s. planes)
 are estimated using the full covariance matrix.  The cell esds are taken
 into account individually in the estimation of esds in distances, angles
 and torsion angles; correlations between esds in cell parameters are only
 used when they are defined by crystal symmetry.  An approximate (isotropic)
 treatment of cell esds is used for estimating esds involving l.s. planes.
;

loop_
_geom_bond_atom_site_label_1
_geom_bond_atom_site_label_2
_geom_bond_distance
_geom_bond_site_symmetry_2
_geom_bond_publ_flag
N1 C13 1.373(2) . ?
N1 C2 1.377(2) . ?
N1 H1 0.8800 . ?
C2 C3 1.392(2) . ?
C2 C7 1.425(2) . ?
C3 C4 1.385(3) . ?
C3 H3 0.9500 . ?
C5 C6 1.383(2) . ?
C5 C4 1.401(3) . ?
C5 H00O 0.9500 . ?
C6 C7 1.399(2) . ?
C6 H00H 0.9500 . ?
C7 C8 1.439(2) . ?
C9 N17 1.482(2) . ?
C9 C8 1.500(2) . ?
C9 C10 1.552(2) . ?
C9 H9 1.0000 . ?
C8 C13 1.367(2) . ?
C4 H00P 0.9500 . ?
C10 C31B 1.240(12) . ?
C10 C11 1.541(2) . ?
C10 C14 1.542(2) . ?
C10 C31 1.576(2) . ?
C11 C12 1.534(2) . ?
C11 H00B 0.9900 . ?
C11 H00C 0.9900 . ?
C12 C13 1.491(2) . ?
C12 H00I 0.9900 . ?
C12 H00J 0.9900 . ?
C14 C15 1.523(2) . ?
C14 H14 0.9900 . ?
C14 H00G 0.9900 . ?
C15 C16 1.524(2) . ?
C15 H00D 0.9900 . ?
C15 H15 0.9900 . ?
C16 N17 1.468(2) . ?
C16 H00K 0.9900 . ?
C16 H00L 0.9900 . ?
N17 C18 1.341(2) . ?
C18 O21 1.242(2) . ?
C18 C19 1.518(2) . ?
C19 Cl20 1.7951(18) . ?
C19 H00Q 0.9900 . ?
C19 H00R 0.9900 . ?
C31B C32B 1.5133(9) . ?
C31B H31C 0.9900 . ?
C31B H31D 0.9900 . ?
C32B C33B 1.3102(9) . ?
C32B H32B 0.9500 . ?
C33B H33C 0.9500 . ?
C33B H33D 0.9500 . ?
C31 C32 1.5133(9) . ?
C31 H31A 0.9900 . ?
C31 H31B 0.9900 . ?
C32 C33 1.3102(9) . ?
C32 H32 0.9500 . ?
C33 H33A 0.9500 . ?
C33 H33B 0.9500 . ?

loop_
_geom_angle_atom_site_label_1
_geom_angle_atom_site_label_2
_geom_angle_atom_site_label_3
_geom_angle
_geom_angle_site_symmetry_1
_geom_angle_site_symmetry_3
_geom_angle_publ_flag
C13 N1 C2 109.12(13) . . ?
C13 N1 H1 125.4 . . ?
C2 N1 H1 125.4 . . ?
N1 C2 C3 130.37(16) . . ?
N1 C2 C7 107.59(14) . . ?
C3 C2 C7 122.04(16) . . ?
C4 C3 C2 117.78(16) . . ?
C4 C3 H3 121.1 . . ?
C2 C3 H3 121.1 . . ?
C6 C5 C4 121.20(17) . . ?
C6 C5 H00O 119.4 . . ?
C4 C5 H00O 119.4 . . ?
C5 C6 C7 119.29(15) . . ?
C5 C6 H00H 120.4 . . ?
C7 C6 H00H 120.4 . . ?
C6 C7 C2 118.59(15) . . ?
C6 C7 C8 135.25(15) . . ?
C2 C7 C8 106.16(14) . . ?
N17 C9 C8 111.34(13) . . ?
N17 C9 C10 109.88(13) . . ?
C8 C9 C10 111.21(12) . . ?
N17 C9 H9 108.1 . . ?
C8 C9 H9 108.1 . . ?
C10 C9 H9 108.1 . . ?
C13 C8 C7 107.15(14) . . ?
C13 C8 C9 122.70(14) . . ?
C7 C8 C9 130.15(14) . . ?
C3 C4 C5 121.10(16) . . ?
C3 C4 H00P 119.5 . . ?
C5 C4 H00P 119.5 . . ?
C31B C10 C11 105.1(4) . . ?
C31B C10 C14 112.5(5) . . ?
C11 C10 C14 109.84(14) . . ?
C31B C10 C9 110.6(7) . . ?
C11 C10 C9 108.23(13) . . ?
C14 C10 C9 110.40(14) . . ?
C11 C10 C31 109.48(14) . . ?
C14 C10 C31 108.52(13) . . ?
C9 C10 C31 110.37(13) . . ?
C12 C11 C10 114.36(14) . . ?
C12 C11 H00B 108.7 . . ?
C10 C11 H00B 108.7 . . ?
C12 C11 H00C 108.7 . . ?
C10 C11 H00C 108.7 . . ?
H00B C11 H00C 107.6 . . ?
C13 C12 C11 109.02(13) . . ?
C13 C12 H00I 109.9 . . ?
C11 C12 H00I 109.9 . . ?
C13 C12 H00J 109.9 . . ?
C11 C12 H00J 109.9 . . ?
H00I C12 H00J 108.3 . . ?
C8 C13 N1 109.94(14) . . ?
C8 C13 C12 125.88(15) . . ?
N1 C13 C12 124.18(15) . . ?
C15 C14 C10 113.79(13) . . ?
C15 C14 H14 108.8 . . ?
C10 C14 H14 108.8 . . ?
C15 C14 H00G 108.8 . . ?
C10 C14 H00G 108.8 . . ?
H14 C14 H00G 107.7 . . ?
C14 C15 C16 110.47(14) . . ?
C14 C15 H00D 109.6 . . ?
C16 C15 H00D 109.6 . . ?
C14 C15 H15 109.6 . . ?
C16 C15 H15 109.6 . . ?
H00D C15 H15 108.1 . . ?
N17 C16 C15 110.08(14) . . ?
N17 C16 H00K 109.6 . . ?
C15 C16 H00K 109.6 . . ?
N17 C16 H00L 109.6 . . ?
C15 C16 H00L 109.6 . . ?
H00K C16 H00L 108.2 . . ?
C18 N17 C16 125.53(14) . . ?
C18 N17 C9 119.71(14) . . ?
C16 N17 C9 114.67(12) . . ?
O21 C18 N17 123.06(15) . . ?
O21 C18 C19 118.81(14) . . ?
N17 C18 C19 118.14(15) . . ?
C18 C19 Cl20 109.41(11) . . ?
C18 C19 H00Q 109.8 . . ?
Cl20 C19 H00Q 109.8 . . ?
C18 C19 H00R 109.8 . . ?
Cl20 C19 H00R 109.8 . . ?
H00Q C19 H00R 108.2 . . ?
C10 C31B C32B 127.0(8) . . ?
C10 C31B H31C 105.6 . . ?
C32B C31B H31C 105.6 . . ?
C10 C31B H31D 105.6 . . ?
C32B C31B H31D 105.6 . . ?
H31C C31B H31D 106.1 . . ?
C33B C32B C31B 124.10(17) . . ?
C33B C32B H32B 118.0 . . ?
C31B C32B H32B 118.0 . . ?
C32B C33B H33C 120.0 . . ?
C32B C33B H33D 120.0 . . ?
H33C C33B H33D 120.0 . . ?
C32 C31 C10 115.25(14) . . ?
C32 C31 H31A 108.5 . . ?
C10 C31 H31A 108.5 . . ?
C32 C31 H31B 108.5 . . ?
C10 C31 H31B 108.5 . . ?
H31A C31 H31B 107.5 . . ?
C33 C32 C31 124.10(16) . . ?
C33 C32 H32 117.9 . . ?
C31 C32 H32 117.9 . . ?
C32 C33 H33A 120.0 . . ?
C32 C33 H33B 120.0 . . ?
H33A C33 H33B 120.0 . . ?

_refine_diff_density_max         0.157
_refine_diff_density_min         -0.160
_refine_diff_density_rms         0.032

_shelx_res_file                  
;
TITL 210714_BHC129_Cryst2_0m_a.res in P2(1)2(1)2(1)
    210714_BHC129_Cryst2_0m.res
    created by SHELXL-2019/1 at 12:15:19 on 03-Mar-2022
REM Old TITL 210714_BHC129_Cryst2_0m in P2(1)2(1)2(1)
REM SHELXT solution in P2(1)2(1)2(1)
REM R1 0.112,  Rweak 0.028,  Alpha 0.001,  Orientation as input
REM Flack x =  0.058 ( 0.005 ) from Parsons' quotients
REM Formula found by SHELXT:  C19 Cl N2 O2
CELL  1.54178   8.7525  11.1428  17.9882   90.000   90.000   90.000
ZERR    4.000   0.0002   0.0002   0.0004    0.000    0.000    0.000
LATT -1
SYMM 1/2-X, -Y, 1/2+Z
SYMM -X, 1/2+Y, 1/2-Z
SYMM 1/2+X, 1/2-Y, -Z
SFAC C H CL N O
UNIT 80 92 4 8 4
LIST 4
TEMP -173.150
L.S. 100
BOND $H
REM LIST 4
ACTA
FMAP 2
PLAN 20
EADP C31 C31B
EADP C33 C33B
EADP C32 C32B

DELU 0.001 C31B C32B C33B
DFIX 1.514 0.001 C31 C32 C31B C32B
DFIX 1.31 0.001 C32 C33 C32B C33B
SADI 0.001 C31 C33 C31B C33B

WGHT    0.031700    0.326300
FVAR       0.28940   0.89338
N1    4    0.622110    0.799973    0.227377    11.00000    0.01490    0.02034 =
         0.02974    0.00338    0.00083   -0.00192
AFIX  43
H1    2    0.719767    0.818377    0.229702    11.00000   -1.20000
AFIX   0
C2    1    0.548502    0.753748    0.166108    11.00000    0.02048    0.01473 =
         0.02499    0.00447    0.00190    0.00255
C3    1    0.604889    0.723567    0.096192    11.00000    0.02624    0.01861 =
         0.02953    0.00868    0.01015    0.00563
AFIX  43
H3    2    0.710030    0.733095    0.084481    11.00000   -1.20000
AFIX   0
C5    1    0.347206    0.666501    0.061293    11.00000    0.03565    0.02064 =
         0.01980    0.00162   -0.00314    0.00358
AFIX  43
H00O  2    0.279332    0.636354    0.024554    11.00000   -1.20000
AFIX   0
C6    1    0.290840    0.697063    0.130590    11.00000    0.02290    0.01942 =
         0.02127    0.00278   -0.00133    0.00097
AFIX  43
H00H  2    0.185089    0.688610    0.141271    11.00000   -1.20000
AFIX   0
C7    1    0.391209    0.740547    0.184769    11.00000    0.02049    0.01315 =
         0.01982    0.00337    0.00076    0.00295
C9    1    0.239210    0.782014    0.310618    11.00000    0.01672    0.01219 =
         0.01929    0.00059   -0.00032   -0.00030
AFIX  13
H9    2    0.180149    0.856228    0.298322    11.00000   -1.20000
AFIX   0
C8    1    0.377027    0.777722    0.261094    11.00000    0.01828    0.01284 =
         0.01934    0.00147   -0.00149    0.00036
C4    1    0.502616    0.679202    0.044297    11.00000    0.04157    0.02082 =
         0.02085    0.00476    0.00790    0.00715
AFIX  43
H00P  2    0.538396    0.657002   -0.003629    11.00000   -1.20000
AFIX   0
C10   1    0.285935    0.788532    0.393748    11.00000    0.02257    0.01644 =
         0.01840   -0.00042   -0.00075   -0.00010
C11   1    0.409901    0.885849    0.402142    11.00000    0.02873    0.01797 =
         0.02114   -0.00158   -0.00469   -0.00277
AFIX  23
H00B  2    0.367829    0.963290    0.384572    11.00000   -1.20000
H00C  2    0.434568    0.894879    0.455562    11.00000   -1.20000
AFIX   0
C12   1    0.558036    0.859737    0.359516    11.00000    0.02203    0.02264 =
         0.02803    0.00084   -0.00546   -0.00557
AFIX  23
H00I  2    0.619062    0.934153    0.354790    11.00000   -1.20000
H00J  2    0.619689    0.799776    0.386892    11.00000   -1.20000
AFIX   0
C13   1    0.518862    0.812774    0.284263    11.00000    0.01983    0.01405 =
         0.02443    0.00274   -0.00158   -0.00125
C14   1    0.348837    0.666409    0.420080    11.00000    0.02638    0.02072 =
         0.02041    0.00318   -0.00494    0.00060
AFIX  23
H14   2    0.450143    0.653185    0.397013    11.00000   -1.20000
H00G  2    0.363554    0.669277    0.474620    11.00000   -1.20000
AFIX   0
C15   1    0.245705    0.560542    0.401261    11.00000    0.02556    0.01674 =
         0.02607    0.00429   -0.00121    0.00140
AFIX  23
H00D  2    0.150938    0.565238    0.431166    11.00000   -1.20000
H15   2    0.298394    0.484614    0.413891    11.00000   -1.20000
AFIX   0
C16   1    0.205455    0.561154    0.318827    11.00000    0.01958    0.01258 =
         0.02745   -0.00054   -0.00095    0.00136
AFIX  23
H00K  2    0.298693    0.546659    0.288990    11.00000   -1.20000
H00L  2    0.131821    0.495957    0.308136    11.00000   -1.20000
AFIX   0
N17   4    0.138316    0.677121    0.298128    11.00000    0.01659    0.01412 =
         0.01943   -0.00076    0.00007   -0.00089
C18   1   -0.004602    0.693988    0.273326    11.00000    0.01729    0.01970 =
         0.01713   -0.00133    0.00192   -0.00026
C19   1   -0.108522    0.585422    0.267160    11.00000    0.02103    0.02220 =
         0.02894   -0.00302   -0.00041   -0.00357
AFIX  23
H00Q  2   -0.050644    0.516511    0.246820    11.00000   -1.20000
H00R  2   -0.194090    0.603286    0.232909    11.00000   -1.20000
AFIX   0
CL20  3   -0.181950    0.548252    0.357449    11.00000    0.03690    0.03574 =
         0.04610    0.00227    0.01563   -0.01283
O21   5   -0.055402    0.793996    0.255516    11.00000    0.01786    0.01951 =
         0.02982    0.00243   -0.00293    0.00048

part 1

C31B  1    0.177475    0.823961    0.432253   -21.00000    0.02378    0.01876 =
         0.01530    0.00030    0.00783   -0.00178
AFIX  23
H31C  2    0.193754    0.788446    0.482075   -21.00000   -1.20000
H31D  2    0.085752    0.784082    0.411591   -21.00000   -1.20000
AFIX   0

C32B  1    0.130676    0.952757    0.446170   -21.00000    0.02134    0.02331 =
         0.02064   -0.00062    0.00466    0.00160
AFIX  43
H32B  2    0.195373    1.000910    0.476311   -21.00000   -1.20000
AFIX   0
C33B  1    0.006512    1.002013    0.419253   -21.00000    0.02584    0.02451 =
         0.03408    0.00043    0.00143    0.00341
AFIX  93
H33C  2   -0.060561    0.956251    0.388914   -21.00000   -1.20000
H33D  2   -0.016441    1.083490    0.430076   -21.00000   -1.20000
AFIX   0

SAME 0.0001 0.0002 C31B > C33B
part 2

C31   1    0.143741    0.822099    0.443304    21.00000    0.02378    0.01876 =
         0.01530    0.00030    0.00783   -0.00178
AFIX  23
H31A  2    0.069135    0.755446    0.440755    21.00000   -1.20000
H31B  2    0.177949    0.828857    0.495595    21.00000   -1.20000
AFIX   0

C32   1    0.063106    0.937229    0.422045    21.00000    0.02134    0.02331 =
         0.02064   -0.00062    0.00466    0.00160
AFIX  43
H32   2    0.002463    0.937084    0.378245    21.00000   -1.20000
AFIX   0
C33   1    0.071694    1.037097    0.460267    21.00000    0.02584    0.02451 =
         0.03408    0.00043    0.00143    0.00341
AFIX  93
H33A  2    0.131399    1.040171    0.504331    21.00000   -1.20000
H33B  2    0.018215    1.106433    0.443917    21.00000   -1.20000
REM #####

AFIX   0
HKLF 4


REM  210714_BHC129_Cryst2_0m_a.res in P2(1)2(1)2(1)
REM wR2 = 0.0580, GooF = S = 1.018, Restrained GooF = 1.018 for all data
REM R1 = 0.0226 for 3095 Fo > 4sig(Fo) and 0.0231 for all 3152 data
REM 227 parameters refined using 11 restraints

END

WGHT      0.0305      0.3113

REM Highest difference peak  0.157,  deepest hole -0.160,  1-sigma level  0.032
Q1    1   0.3690  0.7675  0.2221  11.00000  0.05    0.16
Q2    1   0.1892  0.5581  0.3632  11.00000  0.05    0.15
Q3    1   0.3156  0.7805  0.2824  11.00000  0.05    0.14
Q4    1   0.4675  0.7648  0.1712  11.00000  0.05    0.14
Q5    1   0.5706  0.7766  0.1260  11.00000  0.05    0.13
Q6    1   0.5299  0.8476  0.3213  11.00000  0.05    0.13
Q7    1   0.4411  0.7769  0.2811  11.00000  0.05    0.12
Q8    1  -0.0558  0.6402  0.2719  11.00000  0.05    0.12
Q9    1   0.3534  0.8341  0.4002  11.00000  0.05    0.11
Q10   1   0.4761  0.8671  0.3803  11.00000  0.05    0.11
Q11   1   0.3219  0.7294  0.4043  11.00000  0.05    0.11
Q12   1   0.3373  0.7435  0.1545  11.00000  0.05    0.11
Q13   1   0.2634  0.7835  0.3539  11.00000  0.05    0.10
Q14   1   0.3207  0.7250  0.0889  11.00000  0.05    0.10
Q15   1  -0.3832  0.5763  0.3058  11.00000  0.05    0.10
Q16   1   0.6839  0.7787  0.3985  11.00000  0.05    0.09
Q17   1  -0.1368  0.7635  0.1728  11.00000  0.05    0.09
Q18   1   0.7085  0.7826  0.2369  11.00000  0.05    0.09
Q19   1   0.1572  0.6993  0.1782  11.00000  0.05    0.09
Q20   1   0.1522  0.8342  0.3040  11.00000  0.05    0.09
;
_shelx_res_checksum              46213

_shelx_hkl_file                  
;
   2   0   0    0.45    0.13
  -2   0   0    0.41    0.13
   3   0   0   -0.03    0.11
  -3   0   0    0.09    0.12
  -3   0   0    0.17    0.12
  -4   0   0  122.51    4.80
   4   0   0  115.21    4.75
  -4   0   0  111.85    4.75
   5   0   0    0.04    0.16
  -5   0   0   -0.01    0.21
   5   0   0   -0.04    0.14
  -5   0   0   -0.01    0.31
   5   0   0    0.03    0.21
  -5   0   0    0.33    0.36
  -5   0   0    0.42    0.24
   5   0   0    0.03    0.17
  -6   0   0    4.11    0.53
  -6   0   0    3.67    0.57
   6   0   0    3.67    0.52
   6   0   0    3.61    0.48
  -6   0   0    3.56    0.62
  -6   0   0    3.99    0.57
   6   0   0    3.85    0.52
   6   0   0    4.50    0.67
  -7   0   0    0.37    0.39
  -7   0   0    0.23    0.42
   7   0   0   -0.59    0.61
   7   0   0   -0.08    0.30
   7   0   0    0.15    0.23
   7   0   0    0.04    0.21
   7   0   0    0.03    0.17
  -7   0   0   -0.16    0.28
   8   0   0    0.58    0.23
  -8   0   0   -0.06    0.77
   8   0   0    1.13    0.62
  -8   0   0    0.53    0.36
   8   0   0    0.61    0.48
   8   0   0    0.69    0.26
   8   0   0    0.70    0.24
   8   0   0    0.53    0.26
   9   0   0    0.07    0.15
  -9   0   0   -0.04    0.27
   9   0   0    0.05    0.23
   9   0   0    0.43    0.28
   9   0   0    0.19    0.42
  -9   0   0   -0.02    0.70
 -10   0   0    0.00    0.42
 -10   0   0    0.31    0.22
  10   0   0    0.16    0.16
  10   0   0    0.32    0.35
  -1   1   0   31.49    1.34
  -1  -1   0   35.21    1.36
  -2   1   0   27.70    1.19
   2  -1   0   26.86    1.19
  -2   1   0   25.66    1.18
  -2  -1   0   26.81    1.17
   2   1   0   26.95    1.20
   3   1   0  113.66    4.57
  -3   1   0  114.36    4.57
  -3   1   0  114.31    4.57
   3  -1   0  112.50    4.54
   4  -1   0   39.73    1.85
   4  -1   0   40.94    1.78
  -4  -1   0   39.04    1.87
  -4   1   0   40.29    1.79
   4   1   0   42.08    1.91
   4   1   0   40.00    1.82
  -4   1   0   40.58    1.90
   5  -1   0    7.22    0.59
  -5   1   0    7.27    0.56
   5   1   0    6.89    0.57
  -5   1   0    6.53    0.57
   5  -1   0    6.35    0.53
   5   1   0    7.16    0.55
  -5   1   0    6.87    0.65
   5  -1   0    7.04    0.55
   5  -1   0    6.62    0.61
  -5  -1   0    6.93    0.69
   5   1   0    6.94    0.60
  -5   1   0    7.10    0.67
   5   1   0    6.87    0.62
  -6  -1   0    5.23    0.65
  -6   1   0    4.07    0.56
  -6   1   0    4.58    0.56
   6   1   0    4.50    0.56
   6  -1   0    4.55    0.59
   6  -1   0    5.09    0.53
   6  -1   0    4.66    0.44
   6   1   0    4.74    0.50
   6  -1   0    4.17    0.52
  -6   1   0    4.54    0.67
  -6   1   0    4.76    0.52
   6   1   0    4.77    0.46
  -6   1   0    5.07    1.08
   6  -1   0    4.61    0.46
   6   1   0    4.63    0.52
   6   1   0    4.73    0.56
  -6   1   0    4.61    0.53
  -7   1   0    8.32    0.73
   7  -1   0    8.64    0.65
   7   1   0    8.36    0.68
  -7   1   0    8.34    0.75
   7  -1   0    8.29    0.70
   7   1   0    8.84    0.64
   7  -1   0    7.89    0.58
   7  -1   0    8.25    0.64
   7   1   0    8.03    0.80
   7   1   0    8.48    0.73
  -7   1   0    8.05    0.97
  -7   1   0    8.65    0.74
   7  -1   0    7.76    0.96
  -7  -1   0    7.53    0.85
  -7  -1   0    8.75    1.02
   7   1   0    8.52    0.70
   7  -1   0    8.85    0.99
   8   1   0   11.60    1.05
   8   1   0   12.63    0.82
  -8  -1   0   11.90    1.30
   8   1   0   11.72    0.85
  -8   1   0   11.96    0.93
   8  -1   0   11.14    0.74
   8  -1   0   11.38    0.79
   8   1   0   11.37    1.14
   8   1   0   12.30    0.80
  -8   1   0   11.87    1.26
  -8   1   0   11.63    0.82
  -8  -1   0   11.58    1.00
   8   1   0   11.85    0.74
  -8   1   0   11.43    1.06
   8  -1   0   11.64    0.82
   8  -1   0   11.95    1.03
   9  -1   0   35.93    1.55
   9  -1   0   35.70    1.85
  -9   1   0   29.31    2.21
   9   1   0   34.29    1.64
  -9  -1   0   35.42    1.87
   9   1   0   34.03    1.53
   9   1   0   36.50    1.69
  -9  -1   0   34.76    2.26
   9  -1   0   34.55    1.63
   9   1   0   36.69    1.62
  -9   1   0   35.91    1.92
 -10   1   0    5.37    0.82
  10   1   0    6.08    0.49
  10   1   0    5.22    0.37
 -10   1   0    5.82    0.60
  10  -1   0    6.19    0.58
 -10  -1   0    4.48    0.82
 -10  -1   0    6.07    0.57
  -1   2   0  188.72    7.17
   1  -2   0  196.03    7.29
   1   2   0  182.62    7.16
  -1  -2   0  202.00    7.28
  -1   2   0  190.67    7.20
   1  -2   0  172.11    7.15
   2   2   0  237.43    8.87
  -2  -2   0  240.31    8.93
  -2   2   0  234.45    8.88
   2  -2   0  220.98    8.85
  -2   2   0  221.69    8.88
  -3  -2   0   32.72    1.51
   3   2   0   32.04    1.48
  -3   2   0   31.58    1.47
  -3   2   0   31.56    1.48
   3  -2   0   31.18    1.44
  -4   2   0    9.60    0.61
  -4   2   0    9.57    0.71
   4   2   0    9.11    0.65
   4  -2   0    9.46    0.65
   4  -2   0    9.39    0.67
   4   2   0    9.62    0.69
  -4   2   0    8.94    0.63
  -4   2   0    9.82    0.70
  -4  -2   0    9.32    0.73
   5  -2   0    0.23    0.28
   5  -2   0    0.16    0.25
  -5   2   0    0.37    0.20
  -5   2   0    0.71    0.28
   5  -2   0    0.64    0.22
  -5   2   0    0.33    0.22
  -5   2   0    0.82    0.27
   5   2   0    0.60    0.27
  -5  -2   0    1.11    0.39
   5  -2   0   -0.05    0.29
   5  -2   0    0.55    0.24
   5   2   0    0.57    0.34
  -5   2   0    0.60    0.26
   5   2   0    0.44    0.22
   5   2   0    0.30    0.20
   6   2   0    2.40    0.46
   6  -2   0    1.63    0.72
  -6   2   0    2.81    0.44
   6  -2   0    2.60    0.41
   6  -2   0    2.03    0.41
   6  -2   0    2.52    0.50
   6   2   0    2.17    0.37
  -6  -2   0    3.10    0.68
  -6   2   0    2.75    0.46
  -6   2   0    2.63    0.45
   6  -2   0    2.42    0.40
   6   2   0    2.01    0.40
   6  -2   0    3.00    0.49
  -6   2   0    1.97    0.46
  -6   2   0    2.52    0.54
  -6  -2   0    3.84    0.95
  -6   2   0    2.70    0.42
   6   2   0    3.02    0.46
   6   2   0    2.54    0.40
  -7  -2   0    4.57    0.94
  -7   2   0    4.76    0.56
   7   2   0    4.76    0.53
   7  -2   0    4.05    0.56
   7   2   0    4.13    0.47
   7   2   0    4.53    0.54
  -7   2   0    4.61    0.56
   7   2   0    3.82    0.58
   7  -2   0    4.66    0.74
  -7   2   0    3.96    0.80
  -7   2   0    4.89    0.56
   7   2   0    4.88    0.68
  -7   2   0    3.97    0.60
  -7   2   0    4.90    0.86
  -7  -2   0    3.92    0.63
   7  -2   0    4.38    0.53
  -8  -2   0   99.33    4.98
  -8   2   0  103.40    4.27
  -8   2   0  104.33    4.24
  -8  -2   0  102.16    4.44
  -8   2   0  101.34    4.25
   8   2   0   95.68    4.65
  -8  -2   0  102.24    4.96
   8   2   0  104.23    4.28
   8  -2   0   98.99    4.39
   8   2   0  100.23    4.16
   8  -2   0   99.42    4.16
   8   2   0   98.37    4.25
  -8   2   0  101.15    4.54
   8   2   0  103.12    4.22
   8  -2   0  101.25    4.07
   9  -2   0   13.24    0.96
  -9  -2   0   12.91    0.94
  -9   2   0   13.25    1.04
   9   2   0   12.63    0.82
   9   2   0   12.33    0.72
   9   2   0   13.23    0.77
   9   2   0   12.77    0.81
  10   2   0    2.25    0.25
 -10   2   0    2.25    0.62
  10   2   0    2.04    0.34
  10  -2   0    2.60    0.39
   0  -3   0    0.19    0.15
   1  -3   0  265.27   10.02
  -1   3   0  250.21    9.87
  -1   3   0  254.07    9.82
  -1  -3   0  272.75   10.02
  -1   3   0  253.38    9.86
  -2   3   0  134.28    5.30
   2  -3   0  136.43    5.37
  -2  -3   0  139.37    5.45
   2  -3   0  123.19    5.26
   2   3   0  139.88    5.26
  -2  -3   0  142.49    5.42
  -2   3   0  135.32    5.32
  -3   3   0  254.16   10.08
   3  -3   0  255.47   10.01
  -3   3   0  252.38   10.05
  -3  -3   0  266.20   10.17
   3   3   0  250.82   10.05
  -3  -3   0  277.33   10.23
  -4  -3   0    4.81    0.56
  -4   3   0    4.55    0.47
   4   3   0    4.93    0.48
   4   3   0    4.40    0.59
   4  -3   0    5.19    0.51
  -4   3   0    5.09    0.44
  -4   3   0    5.22    0.53
  -5   3   0   17.08    0.99
   5   3   0   17.88    1.04
  -5   3   0   17.16    1.15
  -5   3   0   17.14    0.99
   5   3   0   17.14    1.10
  -5   3   0   17.42    1.13
   5   3   0   16.89    1.03
  -5  -3   0   17.41    1.23
  -5   3   0   17.31    0.99
   5   3   0   17.43    1.00
   6   3   0    5.50    0.74
  -6  -3   0    6.13    0.86
  -6   3   0    5.91    0.57
   6   3   0    5.91    0.65
   6   3   0    7.20    0.98
   6  -3   0    5.33    0.70
   6  -3   0    6.27    0.60
   6   3   0    5.98    0.56
  -6   3   0    6.05    0.64
  -6   3   0    5.49    0.72
  -6  -3   0    5.68    0.66
   6  -3   0    5.78    0.74
   6   3   0    5.59    0.57
  -6   3   0    6.15    0.72
  -6   3   0    5.93    0.59
  -6   3   0    5.82    0.57
  -6  -3   0    5.33    0.82
  -7   3   0   71.30    3.61
  -7   3   0   74.76    3.26
   7   3   0   73.31    3.22
   7   3   0   72.16    3.26
  -7   3   0   76.40    3.26
  -7  -3   0   70.11    3.78
  -7  -3   0   76.27    3.37
   7   3   0   71.94    3.45
  -7  -3   0   68.56    3.83
   7  -3   0   72.07    3.07
   7  -3   0   73.98    3.35
  -7   3   0   74.57    3.23
   7   3   0   73.32    3.26
  -7   3   0   78.20    3.30
   7   3   0   76.23    3.21
   8   3   0    1.48    0.32
  -8  -3   0    1.66    0.94
   8   3   0    1.84    0.38
  -8   3   0    1.46    0.35
  -8   3   0    2.09    0.39
   8   3   0    1.31    0.31
  -8   3   0    1.93    0.47
   8   3   0    1.78    0.53
  -8  -3   0    2.67    0.85
  -8  -3   0    1.42    0.40
   8   3   0    1.82    0.38
   8  -3   0    2.27    0.50
   9   3   0    0.25    0.17
  -9   3   0    0.23    0.34
   9   3   0    0.35    0.17
   9   3   0    0.21    0.18
  -9  -3   0    0.53    0.27
   9  -3   0    0.25    0.25
   9   3   0    0.19    0.20
  -9  -3   0    0.12    0.56
  10  -3   0    4.79    0.43
  10   3   0    4.77    0.34
  10   3   0    4.47    0.41
   0  -4   0  307.09   11.82
   0  -4   0  301.30   11.83
  -1  -4   0  140.64    5.53
   1  -4   0  140.41    5.49
  -1  -4   0  137.99    5.51
  -1   4   0  127.26    5.28
  -1   4   0  135.42    5.21
  -1   4   0  137.20    5.27
   2   4   0   11.80    0.65
  -2  -4   0   13.10    0.85
  -2  -4   0   11.76    0.80
   2   4   0   12.41    0.58
  -2   4   0   12.32    0.68
  -2   4   0   12.22    0.65
   2  -4   0   12.98    0.77
  -3   4   0  356.39   13.77
  -3  -4   0  346.31   13.93
  -3   4   0  369.14   13.83
  -3  -4   0  370.74   13.98
   3   4   0  345.48   13.74
  -3   4   0  354.26   13.68
  -4  -4   0    1.43    0.42
   4   4   0    0.42    0.37
   4   4   0    0.11    0.27
  -4   4   0    0.45    0.24
  -4   4   0    0.75    0.27
  -4   4   0    0.53    0.22
  -4   4   0    0.50    0.20
  -4  -4   0    0.33    0.31
  -4   4   0    0.44    0.22
  -5   4   0   47.39    2.37
   5   4   0   46.83    2.17
  -5  -4   0   46.75    2.52
  -5   4   0   44.67    2.16
   5   4   0   47.64    2.18
  -5   4   0   46.05    2.31
  -5   4   0   46.74    2.14
  -5   4   0   47.30    2.12
   5   4   0   45.82    2.12
  -5  -4   0   43.31    2.44
   5   4   0   46.66    2.29
   5  -4   0   46.87    2.25
  -5  -4   0   44.75    2.37
  -6   4   0    7.23    0.86
  -6   4   0    6.34    0.61
   6   4   0    6.39    0.59
  -6  -4   0    5.58    0.89
  -6   4   0    5.92    0.64
   6   4   0    6.58    0.63
   6   4   0    6.83    0.78
   6   4   0    6.44    0.69
  -6  -4   0    6.13    0.67
   6  -4   0    6.13    0.67
  -6   4   0    6.26    0.61
   6   4   0    6.74    0.65
  -6   4   0    5.81    0.59
  -6   4   0    6.30    0.75
  -7  -4   0   36.14    2.49
   7  -4   0   36.85    1.94
  -7   4   0   39.03    1.93
   7   4   0   37.69    1.86
  -7   4   0   37.82    2.31
   7   4   0   40.31    2.05
   7   4   0   39.01    1.89
  -7   4   0   38.89    1.92
  -7  -4   0   34.03    2.42
   7   4   0   37.91    2.09
   7   4   0   38.57    1.93
  -7   4   0   38.55    2.23
  -7   4   0   37.85    1.93
  -7  -4   0   38.12    1.95
  -7   4   0   39.17    2.04
   8   4   0    0.18    0.19
   8   4   0    0.09    0.21
   8   4   0    0.32    0.22
  -8   4   0    0.20    0.28
   8   4   0    0.35    0.24
   8   4   0    0.25    0.31
  -8   4   0   -0.05    0.24
  -8  -4   0    0.10    0.52
  -8  -4   0    0.10    0.23
  -8   4   0    0.17    0.23
  -8   4   0    0.00    0.22
   8  -4   0    0.29    0.25
  -8  -4   0    0.25    1.12
   9   4   0   12.24    0.73
   9   4   0   12.68    0.84
  -9   4   0   12.05    0.80
   9   4   0   11.77    0.70
   9  -4   0   12.04    0.81
  -9   4   0   10.45    1.31
  -9  -4   0   12.53    0.83
  -9  -4   0   10.92    1.34
   9   4   0   11.79    0.77
  10  -4   0    0.45    0.17
  10   4   0    0.57    0.14
   0  -5   0    0.02    0.25
   0  -5   0    0.13    0.20
  -1   5   0   21.20    0.95
  -1  -5   0   23.14    1.32
   1  -5   0   22.24    1.25
  -1   5   0   21.41    1.06
  -1  -5   0   25.58    1.33
   1  -5   0   22.87    1.26
  -2  -5   0  102.11    4.31
  -2  -5   0  103.40    4.32
   2   5   0   95.81    3.97
   2  -5   0  105.25    4.25
  -2   5   0  101.04    4.06
   2  -5   0   98.09    4.15
  -2   5   0   96.61    4.00
  -3   5   0  192.98    7.36
  -3   5   0  179.64    7.28
  -3  -5   0  181.70    7.55
  -3  -5   0  192.17    7.95
  -3   5   0  173.00    7.20
   3   5   0  184.22    7.24
   4   5   0   20.56    1.19
  -4   5   0   21.78    1.14
   4   5   0   21.35    1.22
   4  -5   0   19.78    1.15
  -4  -5   0   21.31    1.44
  -4   5   0   20.48    1.22
  -4   5   0   20.12    1.09
  -4   5   0   19.95    1.10
   4   5   0   20.95    1.19
  -4  -5   0   20.15    1.40
  -5   5   0    2.44    0.41
  -5   5   0    2.19    0.40
  -5  -5   0    2.52    0.43
  -5   5   0    3.79    0.89
   5   5   0    2.29    0.45
  -5  -5   0    2.35    0.66
  -5   5   0    2.95    0.48
  -5   5   0    2.27    0.50
  -5   5   0    2.61    0.39
   5   5   0    2.60    0.47
   5  -5   0    2.84    0.47
   5   5   0    2.42    0.43
   5   5   0    2.20    0.45
  -6   5   0    1.20    0.36
   6   5   0    1.53    0.37
   6   5   0    1.45    0.36
  -6  -5   0    0.63    0.49
  -6  -5   0    1.21    0.38
   6   5   0    1.47    0.37
  -6   5   0    1.35    0.41
   6   5   0    1.54    0.45
  -6   5   0    1.37    0.47
  -6   5   0    1.25    0.33
   6   5   0    1.44    0.44
   6  -5   0    1.40    0.38
  -6  -5   0    1.34    0.64
  -6   5   0    1.41    0.34
   7   5   0    1.52    0.33
  -7  -5   0    1.19    0.94
  -7   5   0    0.95    0.30
  -7   5   0    1.24    0.34
  -7   5   0    1.11    0.45
  -7   5   0    1.27    0.33
   7   5   0    1.14    0.35
   7   5   0    1.58    0.39
   7  -5   0    1.11    0.36
   7   5   0    1.71    0.40
   7   5   0    1.17    0.41
  -7  -5   0    1.59    0.78
  -7  -5   0    1.49    0.37
  -7   5   0    1.45    0.37
   8   5   0    1.18    0.40
  -8   5   0    0.85    0.30
  -8   5   0    0.91    0.29
   8   5   0    1.04    0.28
   8  -5   0    0.83    0.29
   8   5   0    0.94    0.25
  -8   5   0    0.81    0.26
  -8  -5   0    0.84    0.62
   8   5   0    1.10    0.29
  -8  -5   0    0.96    0.29
   8   5   0    0.79    0.28
   9  -5   0    0.15    0.28
   9   5   0    0.11    0.13
  -9   5   0    0.34    0.38
  -9   5   0    0.04    0.27
  -9  -5   0    0.69    1.49
   9   5   0    0.07    0.17
   9   5   0    0.09    0.18
   9   5   0    0.16    0.19
   0   6   0    3.99    0.28
   0  -6   0    3.93    0.59
   1  -6   0    4.18    0.55
  -1   6   0    3.80    0.35
  -1   6   0    4.22    0.30
   1  -6   0    4.38    0.55
  -1  -6   0    4.84    0.67
   2  -6   0   20.35    1.20
  -2  -6   0   20.55    1.37
  -2   6   0   20.68    1.10
  -2  -6   0   20.91    1.36
  -2   6   0   21.08    1.05
   3   6   0  149.60    6.22
  -3  -6   0  159.24    6.51
  -3   6   0  149.54    6.02
  -3  -6   0  146.68    6.46
  -3   6   0  150.67    6.11
  -3   6   0  157.35    6.18
  -3   6   0  140.05    6.03
  -3   6   0  154.10    6.00
   4   6   0    1.04    0.45
  -4  -6   0    1.56    0.60
   4   6   0    1.31    0.34
  -4  -6   0    1.82    0.32
  -4  -6   0    0.84    0.54
  -4   6   0    1.55    0.33
  -4   6   0    1.37    0.33
  -4   6   0    1.61    0.35
   4  -6   0    1.64    0.58
  -4   6   0    1.36    0.36
   4   6   0    1.02    0.42
   5  -6   0   73.22    3.17
  -5   6   0   75.03    3.48
  -5  -6   0   72.60    3.86
  -5   6   0   74.42    3.20
  -5  -6   0   71.93    3.04
   5   6   0   70.96    3.34
  -5  -6   0   72.19    3.78
   5   6   0   71.14    3.27
   5   6   0   72.97    3.23
  -5   6   0   73.01    3.19
  -5   6   0   71.71    3.21
  -5   6   0   74.58    3.17
   5   6   0   70.30    3.17
  -5   6   0   71.68    3.40
  -6   6   0  133.12    5.73
  -6   6   0  132.79    5.44
   6   6   0  130.88    5.43
   6   6   0  133.46    5.42
  -6   6   0  130.78    5.42
   6   6   0  132.52    5.63
   6  -6   0  132.38    5.38
  -6  -6   0  123.35    6.07
  -6  -6   0  121.92    6.09
  -6  -6   0  125.66    5.22
   6   6   0  130.55    5.40
  -6   6   0  132.85    5.41
  -6   6   0  129.39    5.80
   6   6   0  129.99    5.39
  -6   6   0  130.16    5.38
  -7  -6   0   25.24    2.09
  -7   6   0   26.12    1.43
   7   6   0   26.36    1.42
  -7  -6   0   25.74    2.45
  -7   6   0   28.25    1.79
  -7   6   0   26.90    1.45
   7   6   0   25.64    1.44
  -7   6   0   25.57    1.43
   7   6   0   25.06    1.38
   7   6   0   24.70    1.84
   7  -6   0   25.03    1.39
  -7   6   0   24.81    1.72
   7   6   0   25.22    1.51
  -8   6   0    8.90    0.67
   8  -6   0    8.96    0.67
   8   6   0    7.72    0.62
  -8   6   0    7.76    0.64
   8   6   0    8.35    0.66
   8   6   0    8.29    0.61
   8   6   0    8.52    0.66
  -8   6   0    8.52    0.67
  -8  -6   0    7.41    1.34
  -8   6   0    8.14    0.70
   8   6   0    8.55    0.94
  -9   6   0    2.81    0.40
   9   6   0    2.45    0.35
   9  -6   0    3.34    0.34
   9   6   0    2.97    0.31
   9   6   0    3.18    0.32
   0  -7   0    0.24    0.31
  -1  -7   0   38.33    2.14
  -1   7   0   38.43    1.74
  -1  -7   0   40.05    2.19
   1  -7   0   38.40    2.04
   1  -7   0   39.58    2.01
  -1   7   0   40.05    1.70
  -2  -7   0    0.35    0.33
  -2  -7   0    0.28    0.31
  -2   7   0    0.30    0.29
  -2   7   0    0.56    0.20
   2  -7   0    0.93    0.36
  -3  -7   0    3.18    0.76
   3   7   0    1.46    0.32
  -3  -7   0    2.03    0.63
  -3   7   0    1.21    0.32
  -3   7   0    0.98    0.34
  -3   7   0    1.11    0.31
  -3   7   0    1.28    0.33
  -3   7   0    1.49    0.40
   3  -7   0    1.29    0.34
  -4  -7   0   22.32    1.75
  -4   7   0   22.92    1.26
   4   7   0   21.90    1.32
  -4   7   0   23.89    1.42
  -4   7   0   22.60    1.43
  -4   7   0   23.06    1.26
   4  -7   0   22.15    1.21
  -4  -7   0   21.67    1.88
  -4   7   0   23.61    1.28
  -5  -7   0    5.03    0.96
  -5   7   0    5.76    0.62
   5   7   0    5.44    0.70
  -5   7   0    6.20    0.61
   5   7   0    6.32    0.67
   5   7   0    5.61    0.77
   5  -7   0    6.36    0.59
  -5  -7   0    5.08    1.08
  -5   7   0    6.61    0.63
  -5   7   0    5.78    0.76
  -5   7   0    6.08    0.72
   5   7   0    5.57    0.66
  -5   7   0    6.08    0.73
  -6   7   0   71.81    3.06
  -6   7   0   70.28    3.38
   6   7   0   69.74    3.04
  -6  -7   0   60.65    3.71
  -6   7   0   70.00    3.10
   6   7   0   67.89    3.04
   6   7   0   66.65    3.06
   6  -7   0   69.49    2.99
  -6   7   0   68.35    3.08
   6   7   0   65.71    3.21
  -6  -7   0   62.60    3.86
   6   7   0   67.52    3.07
  -6   7   0   70.55    3.08
   7   7   0   -0.01    0.20
   7  -7   0    0.17    0.18
  -7   7   0    0.20    0.23
   7   7   0    0.18    0.30
  -7   7   0    0.04    0.22
  -7   7   0   -0.04    0.21
  -7   7   0    0.12    0.22
  -7   7   0    0.07    0.39
   7   7   0    0.08    0.27
   7   7   0    0.16    0.26
   7   7   0    0.27    0.26
  -7  -7   0    0.19    1.22
   8   7   0    8.60    0.82
   8   7   0    7.96    0.58
   8  -7   0    8.78    0.59
   8   7   0    8.44    0.62
  -8   7   0    8.68    0.63
  -8   7   0    7.56    0.66
  -8   7   0    8.25    0.63
  -8   7   0    7.84    0.62
   8   7   0    8.41    0.64
  -9   7   0    0.55    0.23
   0  -8   0  552.82   21.64
   0  -8   0  556.88   21.70
  -1  -8   0    1.04    0.50
  -1   8   0    0.70    0.23
  -1  -8   0    0.80    0.47
   1  -8   0    0.82    0.45
   1  -8   0    0.73    0.40
  -2  -8   0   49.11    2.74
  -2   8   0   49.44    2.25
  -2   8   0   47.29    2.25
   2  -8   0   47.57    2.40
  -2  -8   0   48.73    2.74
  -3   8   0    1.56    0.39
  -3   8   0    1.69    0.40
   3   8   0    1.73    0.38
  -3  -8   0    2.39    0.73
  -3   8   0    1.55    0.38
  -3  -8   0    3.08    0.90
  -3   8   0    1.55    0.39
  -3   8   0    2.03    0.56
   4  -8   0   10.77    0.74
  -4   8   0   11.56    0.95
  -4   8   0   11.13    0.83
  -4  -8   0   10.21    1.35
  -4  -8   0   11.49    1.47
  -4   8   0   12.08    1.02
   4   8   0   11.92    0.90
  -4   8   0   11.88    0.86
  -4   8   0   11.38    0.86
  -5   8   0    2.00    0.44
  -5  -8   0    2.41    0.79
   5   8   0    1.90    0.44
   5   8   0    1.91    0.43
  -5  -8   0    1.08    1.08
  -5   8   0    2.05    0.41
  -5   8   0    1.90    0.49
   5   8   0    1.85    0.52
  -5   8   0    1.95    0.46
   5  -8   0    3.01    0.43
  -5   8   0    2.46    0.47
   6   8   0   56.73    2.75
  -6   8   0   59.21    2.64
   6   8   0   56.71    2.57
   6   8   0   55.52    2.60
  -6  -8   0   53.57    3.37
  -6   8   0   56.59    2.92
  -6   8   0   57.59    2.65
   6  -8   0   56.45    2.46
  -6   8   0   57.64    2.60
  -6   8   0   55.94    2.60
  -7   8   0   33.31    1.59
  -7   8   0   31.36    1.58
   7   8   0   32.24    1.59
   7   8   0   30.66    1.71
   7   8   0   32.47    1.53
  -7   8   0   30.63    1.57
   7   8   0   29.93    1.53
  -7   8   0   30.59    1.60
  -7   8   0   28.90    2.58
   7  -8   0   33.19    1.44
   7   8   0   30.96    1.53
  -8   8   0    1.66    0.30
   8   8   0    1.87    0.36
   8   8   0    1.64    0.30
  -8   8   0    2.03    0.32
   8   8   0    1.85    0.28
  -8   8   0    1.48    0.53
  -8   8   0    1.50    0.28
   0  -9   0    0.46    0.43
   0  -9   0    0.02    0.36
  -1  -9   0   31.56    2.05
  -1   9   0   30.37    1.55
  -1  -9   0   32.13    2.03
   1  -9   0   33.38    1.86
  -2  -9   0   17.36    1.54
  -2   9   0   18.61    1.12
   2  -9   0   18.74    1.29
  -2  -9   0   17.59    1.58
  -3   9   0    2.49    0.52
  -3  -9   0    3.86    1.00
  -3   9   0    3.20    0.51
   3   9   0    3.36    0.52
  -3   9   0    4.05    0.64
  -3  -9   0    4.15    0.94
  -4   9   0   10.58    0.85
  -4  -9   0    9.95    1.49
  -4  -9   0   10.78    1.62
  -4   9   0   10.55    0.85
  -4   9   0   11.05    0.95
  -4   9   0   11.06    0.84
   4   9   0   10.90    0.86
  -5   9   0    0.17    0.27
   5   9   0    0.16    0.31
  -5   9   0   -0.38    0.34
  -5   9   0   -0.09    0.26
  -5   9   0    0.02    0.28
  -5  -9   0    0.63    0.89
  -5   9   0    0.10    0.25
  -6   9   0   28.74    1.49
   6   9   0   27.20    1.41
  -6   9   0   28.05    1.47
   6   9   0   28.76    1.52
  -6   9   0   27.98    1.48
  -6   9   0   27.10    1.43
   6   9   0   28.11    1.62
  -7   9   0   45.71    2.17
   7   9   0   52.29    2.35
   7   9   0   48.88    2.12
  -7   9   0   49.09    2.18
  -7   9   0   48.70    2.23
  -7   9   0   51.89    2.33
   7   9   0   49.16    2.13
   0 -10   0    7.28    0.96
   0 -10   0    7.50    1.05
   1 -10   0    9.75    1.76
  -1 -10   0    7.38    1.21
  -1 -10   0    7.65    1.62
  -2 -10   0   19.07    1.81
  -2 -10   0   21.47    1.78
  -2  10   0   21.34    1.27
  -3 -10   0    1.98    1.37
  -3  10   0    2.40    0.51
   3  10   0    2.31    0.48
  -3  10   0    1.89    0.46
  -3 -10   0    2.49    0.95
  -3  10   0    1.92    0.55
  -4  10   0    4.28    0.63
  -4  10   0    3.90    0.65
   4  10   0    4.08    0.62
  -4  10   0    4.73    0.65
  -5  10   0   -0.03    0.36
  -5  10   0    0.47    0.43
   5  10   0    0.14    0.37
  -5  10   0    0.13    0.23
  -6  10   0    1.31    0.29
  -6  10   0    1.00    0.29
  -6  10   0    0.92    0.30
   6  10   0    1.59    0.33
  -6  10   0    1.46    0.31
  -7  10   0    1.12    0.24
  -7  10   0    1.05    0.25
   0 -11   0   -0.03    0.58
  -1  11   0   55.44    2.46
  -1 -11   0   52.20    2.84
  -2  11   0    3.51    0.61
  -2 -11   0    4.40    1.11
  -3  11   0    0.23    0.36
  -4  11   0   10.99    0.79
  -4  11   0   10.37    0.85
  -4  11   0   11.14    0.89
  -5  11   0   10.88    0.74
  -5  11   0    9.58    0.73
  -5  11   0   10.28    0.78
  -6  11   0   37.62    1.67
  -3  12   0    9.78    0.78
  -4  12   0   11.60    0.74
   0   0  -1    0.01    0.01
  -1   0  -1   19.48    0.82
  -1   0   1   19.36    0.83
   2   0  -1    2.01    0.25
  -2   0   1    2.26    0.24
  -2   0  -1    2.20    0.22
   2   0   1    2.11    0.24
  -2   0   1    2.11    0.26
  -2   0  -1    2.03    0.22
  -3   0   1   17.92    0.94
  -3   0  -1   17.97    0.93
   3   0  -1   18.47    0.94
   3   0   1   18.50    0.96
  -3   0  -1   18.11    0.94
   4   0   1   24.26    1.19
  -4   0  -1   23.67    1.25
   4   0   1   23.44    1.24
  -4   0  -1   23.30    1.24
   4   0  -1   23.22    1.21
  -4   0  -1   22.92    1.13
  -4   0   1   24.47    1.26
  -4   0   1   23.48    1.25
   4   0  -1   22.64    1.14
   5   0  -1  129.65    5.36
   5   0   1  131.97    5.28
   5   0   1  130.91    5.40
  -5   0   1  130.09    5.45
   5   0   1  133.60    5.27
   5   0  -1  130.98    5.24
   5   0  -1  131.87    5.20
  -5   0  -1  129.23    5.23
   5   0   1  127.01    5.21
  -5   0   1  132.33    5.23
  -5   0  -1  131.19    5.46
  -5   0   1  126.62    5.39
  -5   0  -1  129.50    5.22
   5   0  -1  132.48    5.26
  -6   0  -1    0.30    0.30
  -6   0  -1    0.10    0.41
  -6   0  -1    0.34    0.35
   6   0   1    0.44    0.23
   6   0  -1    0.36    0.19
   6   0  -1   -0.01    0.23
   6   0   1    0.29    0.27
   6   0  -1    0.25    0.24
   6   0  -1    0.47    0.24
  -6   0   1    0.64    0.44
  -6   0   1    0.37    0.32
   6   0   1    0.39    0.25
  -6   0  -1    0.06    0.48
  -6   0   1    0.09    0.29
   6   0  -1    0.31    0.19
   6   0   1    0.23    0.19
  -6   0   1   -0.03    0.29
   7   0   1    3.73    0.48
   7   0   1    3.46    0.49
  -7   0  -1    3.31    0.56
  -7   0   1    3.74    0.57
   7   0  -1    3.70    0.42
  -7   0   1    2.91    0.57
  -7   0  -1    3.62    0.54
   7   0   1    3.37    0.40
  -7   0  -1    3.34    0.63
   7   0  -1    3.65    0.78
   7   0  -1    3.17    0.47
  -7   0   1    3.51    0.58
   7   0  -1    3.46    0.58
   7   0   1    3.69    0.77
   7   0  -1    4.18    0.66
   7   0  -1    4.00    0.47
  -8   0  -1    0.54    0.39
  -8   0   1    0.08    0.56
   8   0  -1    0.50    0.22
   8   0   1    0.24    0.48
   8   0   1    0.19    0.56
   8   0  -1    0.63    0.24
  -8   0   1    0.04    0.34
   8   0   1    0.69    0.24
   8   0  -1    0.26    0.22
   8   0  -1    0.51    0.53
   8   0   1    0.48    0.25
   8   0   1    0.33    0.21
  -8   0  -1    0.47    0.60
   8   0  -1    0.26    0.21
   8   0   1    0.28    0.27
   8   0  -1    0.12    0.52
   9   0  -1   21.53    1.07
   9   0   1   22.40    1.43
   9   0   1   21.08    1.14
   9   0   1   20.07    1.14
   9   0  -1   20.60    1.10
  -9   0  -1   20.83    1.34
   9   0  -1   22.46    1.16
  -9   0  -1   18.82    1.70
   9   0   1   22.16    1.08
  -9   0   1   21.72    1.34
   9   0  -1   23.18    1.43
  10   0   1    1.71    0.39
  10   0   1    1.55    0.22
 -10   0  -1    1.33    0.50
 -10   0  -1    1.42    0.31
  10   0  -1    1.97    0.42
 -10   0   1    1.19    0.53
   0   1   1  133.99    5.30
   0  -1  -1  145.41    5.36
  -1   1   1  253.37   10.39
  -1   1   1  267.55   10.40
   1   1  -1  263.14   10.39
  -1  -1  -1  282.71   10.41
   1  -1  -1  268.70   10.38
   1  -1  -1  290.98   10.42
  -1  -1   1  275.73   10.37
  -1   1  -1  284.57   10.39
   2   1  -1  293.46   11.18
  -2  -1  -1  276.64   11.15
  -2   1   1  285.71   11.19
   2   1   1  301.61   11.21
  -2   1  -1  291.23   11.17
  -2   1  -1  303.85   11.18
  -3   1   1  323.21   12.71
  -3  -1  -1  313.96   12.67
  -3   1   1  319.21   12.70
   3  -1   1  320.65   12.69
   3  -1  -1  344.96   12.68
  -3  -1   1  339.44   12.69
  -3   1  -1  343.88   12.71
  -3   1  -1  333.43   12.69
   4   1  -1   19.75    1.05
   4  -1   1   19.89    0.98
   4  -1   1   19.91    1.05
  -4  -1  -1   19.58    1.07
  -4   1   1   19.77    1.19
  -4   1   1   20.68    0.98
  -4  -1  -1   19.74    1.13
  -4   1   1   20.67    1.09
   4   1  -1   20.17    1.00
  -4   1  -1   16.62    0.93
   4   1   1   16.44    1.03
   4  -1  -1   16.76    0.93
   4   1   1   16.48    0.98
  -4   1  -1   16.80    1.04
  -4  -1   1   16.32    1.02
   5  -1   1  136.40    5.45
  -5   1   1  140.72    5.44
   5   1  -1  136.26    5.36
  -5  -1  -1  135.36    5.52
  -5   1   1  138.12    5.34
   5   1  -1  139.12    5.31
  -5   1   1  133.98    5.31
  -5  -1  -1  138.15    5.30
   5  -1   1  139.00    5.32
  -5   1   1  136.75    5.56
   5   1  -1  141.82    5.50
   5   1  -1  140.54    5.36
  -5   1   1  136.20    5.53
   5  -1   1  134.33    5.34
   5  -1   1  138.62    5.26
  -5   1  -1  123.25    5.47
  -5   1  -1  125.59    5.30
   5   1   1  125.20    5.47
  -5   1  -1  129.96    5.54
   5  -1  -1  127.58    5.28
   5   1   1  125.22    5.35
   5   1   1  126.29    5.36
  -5   1  -1  124.12    5.31
  -5   1  -1  126.06    5.37
   5   1   1  127.03    5.32
   5  -1  -1  121.28    5.29
  -6  -1  -1    6.07    0.73
  -6   1   1    6.86    0.66
  -6  -1  -1    8.73    0.96
  -6   1   1    6.19    0.67
   6  -1   1    6.51    0.53
  -6   1   1    6.82    0.79
   6   1  -1    6.57    0.58
  -6   1   1    6.62    0.61
   6  -1   1    6.42    0.59
   6   1  -1    7.06    0.56
   6   1  -1    6.86    0.67
  -6   1   1    6.41    0.62
   6  -1   1    6.84    0.57
   6   1  -1    6.58    0.64
   6  -1   1    6.38    0.62
  -6  -1  -1    6.61    0.82
  -6   1   1    5.72    0.95
   6   1  -1    6.89    0.62
   6  -1   1    5.01    1.21
  -6   1  -1    7.72    0.68
   6  -1  -1    7.19    0.68
   6   1   1    7.82    0.66
   6  -1  -1    7.64    0.53
  -6   1  -1    7.88    0.83
  -6   1  -1    7.92    0.65
   6  -1  -1    7.39    0.72
   6   1   1    7.69    0.59
  -6  -1   1    7.44    1.00
   6   1   1    7.82    0.63
   6   1   1    7.29    0.68
   6  -1  -1    7.46    0.64
  -6   1  -1    7.87    1.50
   6  -1  -1    7.46    0.57
  -6   1  -1    7.88    0.64
   6  -1  -1    7.78    0.63
   6   1   1    7.62    0.71
  -6   1  -1    7.10    0.63
   7  -1   1   49.54    2.16
   7   1  -1   50.17    2.31
  -7   1   1   50.44    2.31
   7  -1   1   49.39    2.60
   7  -1   1   50.80    2.28
   7   1  -1   48.44    2.22
   7   1  -1   50.75    2.33
  -7   1   1   51.28    2.33
   7  -1   1   50.31    2.30
  -7  -1  -1   48.02    2.49
   7   1  -1   49.90    2.54
   7  -1   1   48.88    2.24
   7  -1   1   46.66    2.49
  -7  -1  -1   49.54    2.25
   7   1  -1   50.34    2.51
  -7   1   1   50.55    2.32
  -7  -1  -1   49.80    2.79
  -7   1   1   48.79    2.56
   7   1  -1   46.59    2.45
   7  -1  -1   47.06    3.18
  -7   1  -1   47.82    2.56
   7  -1  -1   50.17    2.33
   7   1   1   52.01    2.55
   7   1   1   51.59    2.34
  -7  -1   1   50.95    2.51
   7   1   1   52.30    2.27
   7  -1  -1   50.42    2.29
   7   1   1   53.56    2.38
   7  -1  -1   52.40    2.34
   7  -1  -1   47.36    2.50
  -7  -1   1   50.85    2.79
  -7   1  -1   49.32    2.31
   7  -1  -1   50.74    2.16
  -7   1  -1   52.07    2.34
   7   1   1   50.18    2.51
  -7   1  -1   51.53    2.33
  -8  -1  -1    3.93    0.90
  -8   1   1    5.15    0.77
   8  -1   1    4.83    0.47
   8   1  -1    4.34    0.87
   8   1  -1    4.44    0.76
  -8  -1  -1    4.93    0.70
   8   1  -1    5.10    0.51
   8   1  -1    4.81    0.45
  -8   1   1    4.16    0.60
   8   1  -1    4.56    0.49
   8  -1   1    4.62    0.54
   8   1  -1    4.63    0.54
   8  -1   1    5.00    0.74
   8  -1   1    4.43    0.54
  -8   1  -1    4.79    0.69
   8   1   1    4.38    0.50
  -8  -1   1    4.29    0.64
   8   1   1    4.21    0.77
   8   1   1    4.51    0.50
   8  -1  -1    4.36    0.53
  -8   1  -1    4.67    0.78
   8  -1  -1    4.67    0.52
  -8   1  -1    3.92    0.84
  -8  -1   1    4.03    0.88
   8  -1  -1    4.84    0.77
   8  -1  -1    4.61    0.46
   8   1   1    4.95    0.55
   8   1   1    4.54    0.46
  -8   1  -1    4.65    0.57
   9   1  -1    2.38    0.39
   9  -1   1    2.39    0.31
  -9  -1  -1    2.12    0.44
   9  -1   1    2.98    0.56
   9   1  -1    2.58    0.33
   9  -1   1    2.14    0.42
   9   1  -1    2.34    0.36
  -9  -1  -1    3.11    0.77
   9   1  -1    2.61    0.39
  -9   1   1    2.40    0.48
  -9  -1  -1    1.76    1.11
   9   1   1    1.63    0.32
  -9  -1   1    1.12    0.53
   9   1   1    1.87    0.32
   9   1   1    1.40    0.30
  -9  -1   1    1.33    0.37
   9  -1  -1    2.00    0.29
   9  -1  -1    1.54    0.42
   9  -1  -1    1.53    0.35
  -9   1  -1    1.54    0.44
  -9   1  -1    1.23    0.76
   9   1   1    1.70    0.33
  10   1  -1   10.40    0.53
  10   1  -1   10.39    0.62
 -10  -1  -1   10.99    1.11
 -10   1   1   10.11    1.05
 -10  -1  -1   10.61    0.72
  10  -1   1   10.80    0.73
  10  -1  -1    8.99    0.71
 -10   1  -1    8.94    0.73
 -10   1  -1    8.12    0.94
  10   1   1    8.67    0.70
  10   1   1    8.07    0.50
   0  -2   1   75.17    2.83
   0   2   1   63.17    2.75
   0  -2  -1   76.97    2.87
   0   2   1   68.73    2.72
   1   2   1  643.30   24.84
  -1  -2   1  672.66   24.91
  -2   2   1  262.36    9.71
  -2  -2  -1  281.85    9.76
   2   2  -1  255.22    9.65
  -2   2   1  254.26    9.69
  -2   2  -1  243.77    9.66
  -2  -2   1  250.24    9.69
   2  -2  -1  240.84    9.65
   2   2   1  239.51    9.67
  -2   2  -1  240.72    9.65
  -3  -2  -1  331.38   12.14
   3   2  -1  309.38   12.07
  -3   2   1  316.66   12.10
  -3   2   1  319.14   12.11
  -3  -2  -1  306.77   12.02
   3  -2  -1  312.51   12.04
   3  -2  -1  310.33   12.02
  -3   2  -1  294.16   12.06
  -3   2  -1  318.48   12.07
  -3  -2   1  310.72   12.09
   3   2   1  314.30   12.10
  -4   2   1  117.19    4.79
  -4  -2  -1  111.56    4.69
  -4   2   1  111.43    4.62
  -4  -2  -1  119.80    4.82
   4   2  -1  115.03    4.66
  -4   2   1  114.75    4.62
  -4   2   1  117.04    4.76
   4   2  -1  117.20    4.75
   4  -2  -1  115.99    4.68
  -4   2  -1  111.79    4.61
  -4  -2   1  113.23    4.78
   4   2   1  109.44    4.74
   4   2   1  113.39    4.76
   4  -2  -1  117.87    4.67
   4  -2  -1  117.89    4.57
  -4   2  -1  118.96    4.77
  -4   2  -1  117.40    4.62
  -5   2   1   18.01    0.93
  -5  -2  -1   17.41    1.13
   5   2  -1   17.87    0.92
   5  -2   1   17.42    0.94
  -5   2   1   18.05    0.92
   5  -2   1   18.22    0.88
   5   2  -1   18.26    1.06
   5  -2  -1   13.59    0.82
   5   2   1   13.67    0.98
   5   2   1   13.57    0.90
  -5   2  -1   13.15    0.86
   5  -2  -1   12.92    0.93
   5  -2  -1   13.84    0.87
  -5   2  -1   12.94    0.85
  -5  -2   1   12.88    1.03
   5   2   1   13.05    0.86
  -5   2  -1   12.83    0.84
   5  -2  -1   13.69    0.94
   5  -2  -1   13.55    0.79
  -5   2  -1   14.01    1.01
   6   2  -1   49.06    2.51
  -6   2   1   53.10    2.40
   6   2  -1   51.70    2.40
   6  -2   1   49.81    2.33
   6   2  -1   50.37    2.33
  -6   2   1   50.81    2.39
  -6   2   1   50.69    2.62
   6   2  -1   50.72    2.38
  -6   2   1   52.57    2.39
   6  -2   1   52.91    2.41
   6  -2   1   50.91    2.29
  -6  -2  -1   48.66    2.75
  -6  -2  -1   50.11    2.79
  -6   2   1   50.95    2.36
  -6   2   1   49.58    2.64
   6   2   1   54.09    2.37
  -6  -2   1   55.77    2.82
   6  -2  -1   54.17    2.35
   6   2   1   54.76    2.44
   6  -2  -1   51.51    2.52
  -6   2  -1   54.13    2.65
   6  -2  -1   53.54    3.12
   6   2   1   54.74    2.61
  -6  -2   1   53.72    2.53
   6  -2  -1   51.86    2.22
  -6   2  -1   54.27    2.41
  -6   2  -1   53.55    2.40
   6   2   1   52.56    2.54
  -6   2  -1   54.48    2.39
  -6   2  -1   54.56    2.71
   6  -2  -1   53.73    2.29
   6   2   1   55.69    2.45
  -6   2  -1   54.25    2.40
   7  -2   1    4.44    0.57
   7   2  -1    4.90    0.56
   7  -2   1    4.22    0.58
   7  -2   1    4.75    0.78
   7   2  -1    4.32    0.50
   7   2  -1    4.84    0.62
  -7   2   1    4.17    0.56
  -7   2   1    4.37    0.56
  -7  -2  -1    3.75    0.81
   7   2  -1    4.48    0.48
  -7  -2  -1    3.60    0.60
  -7   2   1    4.31    0.58
   7   2  -1    4.65    0.53
  -7   2   1    4.04    0.76
  -7   2   1    4.05    0.56
   7   2   1    5.68    0.57
  -7   2  -1    5.66    0.63
   7  -2  -1    5.49    0.55
  -7   2  -1    5.93    0.93
   7   2   1    5.10    0.52
  -7   2  -1    5.87    0.86
  -7   2  -1    5.37    0.59
  -7   2  -1    5.58    0.62
   7   2   1    5.78    0.59
   7  -2  -1    5.50    0.60
   7   2   1    5.03    0.68
   7  -2  -1    5.49    0.74
  -7  -2   1    5.23    0.91
  -7   2  -1    5.94    0.62
  -7  -2   1    5.74    0.71
   7   2   1    5.46    0.57
   8  -2   1    4.36    0.45
   8   2  -1    5.01    0.56
  -8   2   1    4.40    0.76
  -8   2   1    4.67    0.56
  -8  -2  -1    3.54    0.87
   8   2  -1    4.79    0.52
  -8   2   1    4.63    0.71
   8   2  -1    4.42    0.51
  -8  -2  -1    6.44    1.23
   8   2  -1    3.97    0.68
  -8   2   1    5.15    0.64
   8   2  -1    5.01    0.88
   8  -2   1    4.68    0.68
   8   2  -1    4.84    0.48
  -8  -2  -1    4.62    0.67
   8  -2   1    4.54    0.68
   8  -2  -1    6.12    0.49
   8   2   1    6.32    0.81
  -8   2  -1    6.12    0.71
  -8  -2   1    6.70    1.01
   8   2   1    6.46    0.63
  -8  -2   1    5.77    0.68
   8   2   1    6.38    0.59
  -8   2  -1    6.03    0.61
   8  -2  -1    6.57    0.75
  -8  -2   1    6.22    1.14
   8   2   1    6.30    0.57
  -8   2  -1    6.99    0.90
  -8   2  -1    6.39    0.67
   8  -2  -1    6.00    0.64
   8   2   1    6.66    0.53
   9   2  -1   12.91    0.85
  -9  -2  -1   13.24    0.97
  -9  -2  -1    9.87    1.48
  -9   2   1   13.60    1.08
   9   2  -1   13.16    0.83
   9  -2   1   13.22    0.95
   9   2  -1   12.23    0.75
   9   2  -1   12.66    0.79
   9   2   1   14.05    0.85
   9   2   1   15.76    0.89
   9  -2  -1   14.87    0.99
  -9  -2   1   15.33    1.01
   9   2   1   14.41    0.78
  -9  -2   1   13.98    1.43
   9   2   1   15.68    0.84
  -9   2  -1   14.96    1.13
 -10  -2  -1   12.37    0.77
  10   2  -1   12.25    0.68
  10   2  -1   12.29    0.61
  10  -2   1   12.92    0.78
 -10   2  -1   10.33    0.82
  10   2   1   10.31    0.59
  10   2   1    9.78    0.65
  10  -2  -1   10.59    0.73
   0  -3   1  693.89   25.54
   0  -3  -1  674.76   25.58
   0   3   1  647.81   25.36
  -1  -3  -1  295.84   10.67
  -1   3   1  282.35   10.48
  -1   3   1  277.52   10.51
   1  -3   1  297.57   10.62
  -1  -3   1  273.00   10.60
  -1   3  -1  260.92   10.46
   1   3   1  245.54   10.56
   1  -3  -1  271.62   10.66
   2  -3   1    9.93    0.58
   2   3  -1    9.35    0.45
  -2  -3  -1    9.57    0.60
  -2   3   1    9.37    0.51
  -2   3   1    9.55    0.54
   2  -3  -1    7.50    0.56
  -2  -3   1    8.18    0.55
  -2   3  -1    7.46    0.48
  -2   3  -1    7.15    0.46
   2   3   1    7.76    0.47
   2  -3  -1    8.00    0.56
   3  -3   1  141.09    5.78
  -3  -3  -1  157.32    5.98
  -3  -3  -1  148.75    5.99
  -3   3   1  147.89    5.90
   3   3  -1  144.48    5.83
  -3   3   1  149.56    5.89
  -3   3  -1  145.08    5.84
   3   3   1  145.08    5.87
  -3  -3   1  149.22    5.92
  -3   3  -1  143.38    5.86
  -3  -3   1  151.44    5.99
   3  -3  -1  145.97    5.81
   4  -3  -1    5.59    0.53
  -4   3  -1    5.87    0.55
  -4  -3   1    6.50    0.63
   4   3   1    5.80    0.58
   4   3   1    5.55    0.53
  -4   3  -1    5.71    0.52
  -4   3  -1    5.64    0.47
  -5   3   1   75.16    3.49
   5   3  -1   78.99    3.44
  -5   3   1   74.67    3.27
  -5  -3  -1   73.08    3.57
   5   3  -1   76.37    3.30
   5   3  -1   76.25    3.30
  -5   3   1   74.75    3.45
  -5  -3  -1   73.51    3.66
  -5   3   1   72.58    3.24
   5   3  -1   72.47    3.25
  -5   3   1   74.55    3.27
  -5  -3  -1   75.96    3.64
   5   3   1   82.40    3.50
   5   3   1   83.97    3.46
   5   3   1   78.69    3.56
  -5  -3   1   75.67    3.57
   5   3   1   78.41    3.29
  -5   3  -1   80.85    3.29
  -5   3  -1   80.42    3.29
  -5   3  -1   79.80    3.52
  -5  -3   1   76.19    3.61
  -5   3  -1   80.35    3.48
  -5   3  -1   79.26    3.26
   6   3  -1    1.25    0.30
  -6   3   1    1.08    0.30
   6  -3   1    1.15    0.32
   6   3  -1    1.58    0.52
  -6   3   1    0.82    0.35
   6   3  -1    1.04    0.34
  -6  -3  -1    1.02    0.47
  -6  -3  -1    0.95    0.37
  -6  -3  -1    0.89    0.46
  -6   3   1    1.08    0.34
   6   3  -1    0.43    0.31
   6  -3   1    0.99    0.39
  -6   3   1    0.95    0.29
  -6   3   1    1.17    0.32
  -6   3   1    1.00    0.40
   6   3  -1    0.80    0.26
   6   3   1    1.66    0.37
   6   3   1    1.95    0.39
  -6  -3   1    1.73    0.60
  -6   3  -1    1.46    0.42
   6  -3  -1    1.88    0.46
   6   3   1    1.58    0.41
  -6  -3   1    1.40    0.57
   6  -3  -1    1.98    0.44
   6   3   1    1.75    0.39
  -6   3  -1    1.55    0.37
  -6   3  -1    1.54    0.36
  -6   3  -1    1.41    0.42
  -6   3  -1    1.64    0.33
  -6   3  -1    1.65    0.36
  -6  -3   1    1.66    0.41
   6   3   1    1.56    0.40
   7   3  -1   13.32    0.91
   7   3  -1   13.77    0.97
   7   3  -1   13.66    1.10
  -7   3   1   13.34    0.99
  -7   3   1   13.62    0.99
  -7  -3  -1   13.37    1.06
   7   3  -1   13.32    0.98
   7  -3   1   13.84    1.08
  -7   3   1   14.32    0.99
  -7   3   1   13.03    0.97
  -7  -3  -1   13.22    1.38
  -7   3   1   14.45    1.58
   7   3  -1   13.73    0.96
  -7  -3  -1   13.45    1.38
  -7  -3   1   16.70    1.50
   7   3   1   17.67    1.07
   7   3   1   17.89    1.05
  -7   3  -1   16.88    1.04
  -7  -3   1   18.04    1.14
  -7  -3   1   14.52    1.43
   7  -3  -1   17.36    1.13
  -7   3  -1   17.34    1.42
  -7   3  -1   17.46    1.04
  -7   3  -1   16.61    1.01
  -7   3  -1   17.40    1.07
   7  -3  -1   16.75    0.87
   7   3   1   17.44    1.00
   7   3   1   17.33    1.06
   7   3   1   17.68    1.22
  -8   3   1    6.77    0.65
   8   3  -1    6.64    0.91
  -8  -3  -1    5.93    1.01
   8  -3   1    6.08    0.70
  -8   3   1    6.26    0.62
  -8  -3  -1    5.99    0.70
   8   3  -1    6.28    0.55
  -8  -3  -1    6.27    1.21
   8   3  -1    6.41    0.62
   8   3  -1    6.27    0.60
   8   3  -1    5.94    0.58
  -8  -3   1    6.85    1.24
  -8  -3   1    7.24    1.10
   8  -3  -1    7.54    0.75
   8   3   1    6.45    0.63
   8   3   1    6.82    0.64
  -8   3  -1    6.91    0.64
   8   3   1    7.13    0.61
  -8  -3   1    7.37    0.72
  -8   3  -1    6.70    0.64
  -8   3  -1    6.55    0.71
  -8   3  -1    7.78    1.40
   8   3   1    7.03    0.58
  -9  -3  -1    9.44    1.21
  -9   3   1    9.09    0.79
   9   3  -1    8.95    0.67
   9   3  -1    9.53    0.62
   9   3  -1    9.02    0.68
   9  -3   1    9.81    0.77
  -9  -3  -1   10.37    0.79
   9   3  -1    9.47    0.65
   9  -3  -1   10.54    0.79
   9   3   1   10.71    0.68
  -9   3  -1   10.71    0.68
  -9   3  -1   11.75    1.09
  -9   3  -1   11.00    0.83
  -9  -3   1   11.25    0.82
  -9  -3   1    9.53    1.21
   9   3   1   10.64    0.71
   9   3   1   11.10    0.73
   9   3   1   10.37    0.63
  10  -3   1   14.70    0.83
  10   3  -1   13.80    0.78
  10   3  -1   14.54    0.72
  10  -3  -1   14.98    0.84
  10   3   1   14.54    0.73
  10   3   1   14.72    0.79
   0   4   1  599.33   24.10
   0   4   1  643.14   24.11
   0  -4  -1  651.27   24.53
   0  -4   1  649.53   24.34
   0  -4  -1  646.33   24.40
  -1   4   1   31.91    1.38
   1  -4   1   33.93    1.57
  -1  -4  -1   33.92    1.63
   1  -4   1   33.16    1.57
  -1  -4  -1   34.18    1.65
  -1   4   1   33.75    1.44
  -1  -4   1   36.42    1.62
  -1   4  -1   32.78    1.38
   1  -4  -1   33.21    1.63
  -1  -4   1   33.38    1.62
   1   4   1   35.21    1.45
   2  -4   1   95.47    3.81
  -2   4   1   92.30    3.73
  -2   4   1   94.17    3.77
  -2  -4  -1   96.81    3.94
  -2  -4  -1   93.81    3.93
  -2   4  -1   89.89    3.69
   2   4   1   90.68    3.66
   2  -4  -1   94.64    3.88
  -2  -4   1   95.73    3.89
   2  -4  -1   88.33    3.81
  -2   4  -1   90.25    3.72
  -2  -4   1   93.97    3.90
  -3   4   1  118.48    4.74
   3   4  -1  110.93    4.62
  -3  -4  -1  118.36    4.87
  -3   4   1  119.05    4.71
  -3   4   1  113.83    4.60
  -3  -4  -1  121.44    4.88
  -3  -4   1  117.33    4.85
  -3   4  -1  113.66    4.69
   3   4   1  116.12    4.68
  -3   4  -1  108.96    4.57
  -3   4  -1  111.80    4.65
  -3  -4   1  115.22    4.81
  -4   4   1   21.20    1.10
  -4   4   1   21.15    1.09
  -4  -4  -1   21.97    1.37
   4   4  -1   19.97    1.14
  -4   4   1   22.88    1.26
  -4   4   1   22.93    1.29
  -4  -4  -1   22.17    1.36
  -4   4   1   22.04    1.10
   4   4   1   18.11    1.11
  -4   4  -1   19.61    1.06
  -4  -4   1   20.31    1.33
  -4  -4   1   19.63    1.38
  -4   4  -1   20.81    1.21
  -4   4  -1   20.17    1.07
  -4   4  -1   18.93    1.06
  -4   4  -1   19.61    1.15
   4   4   1   19.73    1.36
  -5   4   1   30.97    1.60
   5   4  -1   29.22    1.53
  -5   4   1   29.31    1.70
  -5   4   1   31.00    1.61
  -5   4   1   30.39    1.55
   5  -4   1   27.87    1.78
   5   4  -1   29.56    1.66
  -5   4   1   30.56    1.75
   5   4  -1   30.42    1.58
  -5   4   1   29.99    1.53
  -5  -4  -1   31.45    1.91
  -5  -4  -1   28.62    1.85
   5   4  -1   32.44    1.60
  -5   4  -1   33.12    1.57
  -5  -4   1   30.93    1.91
  -5   4  -1   34.41    1.67
  -5   4  -1   32.74    1.55
   5   4   1   33.84    1.74
   5   4   1   33.38    1.63
  -5  -4   1   30.19    1.85
   5   4   1   32.21    1.61
   5   4   1   32.20    1.58
   5  -4  -1   29.73    1.68
  -5   4  -1   32.13    1.73
  -5   4  -1   33.20    1.78
  -5   4  -1   29.48    1.58
  -6   4   1   12.30    1.10
  -6   4   1   14.34    0.91
  -6   4   1   14.14    0.92
  -6  -4  -1   13.65    1.27
   6   4  -1   13.72    0.86
  -6  -4  -1   13.20    0.94
  -6   4   1   13.76    1.08
   6  -4   1   13.13    0.94
  -6   4   1   14.05    0.88
   6   4  -1   13.78    0.90
  -6   4   1   14.45    0.92
   6   4  -1   13.81    0.90
  -6  -4  -1   12.38    1.24
   6   4  -1   14.05    0.99
   6   4  -1   13.37    0.99
   6   4   1   11.49    0.84
   6   4   1   11.67    0.94
  -6   4  -1   10.86    0.86
   6   4   1   10.69    0.87
   6  -4  -1   10.86    0.89
   6   4   1   11.01    0.97
  -6   4  -1   10.83    0.83
  -6  -4   1   11.18    1.22
   6   4   1   10.85    0.86
  -6   4  -1   10.58    0.98
  -6  -4   1    9.71    1.14
  -6   4  -1   11.02    0.82
  -6  -4   1   11.14    0.89
  -6   4  -1   10.99    0.84
  -6   4  -1   10.73    1.04
  -7   4   1   19.39    1.19
   7   4  -1   18.96    1.32
  -7   4   1   19.79    1.28
  -7   4   1   18.15    1.46
  -7  -4  -1   19.13    1.25
  -7   4   1   17.93    1.18
   7   4  -1   18.70    1.13
   7   4  -1   18.89    1.18
   7  -4   1   19.32    1.25
  -7  -4  -1   16.67    1.63
   7   4  -1   19.61    1.19
  -7  -4  -1   18.42    1.67
  -7   4   1   18.88    1.20
   7   4  -1   19.00    1.27
  -7   4  -1   22.35    1.25
   7   4   1   21.63    1.23
  -7   4  -1   21.54    1.23
  -7   4  -1   20.77    1.59
  -7   4  -1   22.17    1.33
  -7   4  -1   21.81    1.25
   7   4   1   21.28    1.41
  -7  -4   1   22.26    1.28
  -7  -4   1   21.05    1.79
   7   4   1   21.78    1.21
   7   4   1   22.80    1.54
  -7  -4   1   22.47    1.83
   7   4   1   22.93    1.28
   7  -4  -1   20.77    1.27
  -7   4  -1   20.72    1.50
  -8  -4  -1   16.89    1.61
  -8   4   1   16.40    1.05
   8  -4   1   15.67    1.09
  -8   4   1   16.44    1.07
  -8   4   1   15.14    1.01
  -8  -4  -1   15.89    1.08
   8   4  -1   16.74    1.22
   8   4  -1   17.27    0.99
   8   4  -1   16.56    1.04
   8   4  -1   16.31    1.00
   8   4  -1   16.36    1.04
  -8   4   1   16.20    1.04
  -8  -4   1   18.54    1.13
  -8   4  -1   18.87    1.09
  -8   4  -1   17.68    1.05
  -8   4  -1   18.44    1.09
   8   4   1   19.29    1.11
   8   4   1   17.49    1.25
   8  -4  -1   18.09    1.11
  -8  -4   1   15.93    1.57
  -8   4  -1   17.49    1.08
   8   4   1   18.25    1.03
   8   4   1   18.81    1.05
   8   4   1   18.86    1.10
   9   4  -1   26.83    1.34
   9   4  -1   28.51    1.30
   9   4  -1   28.28    1.36
   9   4  -1   27.05    1.25
  -9  -4  -1   29.05    1.41
   9  -4   1   28.81    1.41
  -9   4   1   27.30    1.36
  -9  -4  -1   27.33    1.98
   9   4   1   26.04    1.29
   9   4   1   25.94    1.26
   9  -4  -1   26.77    1.40
  -9   4  -1   24.38    1.72
  -9  -4   1   23.61    2.92
  -9   4  -1   25.19    1.29
   9   4   1   25.38    1.34
  -9   4  -1   25.21    1.34
  -9   4  -1   24.31    1.55
   9   4   1   25.92    1.35
  10   4  -1    0.05    0.09
  10  -4   1    0.14    0.13
  10   4   1    0.04    0.10
  10  -4  -1    0.09    0.14
   0  -5  -1   21.85    1.24
   0  -5   1   21.69    1.21
   0  -5  -1   21.87    1.26
   0   5   1   18.51    0.91
   0  -5   1   21.93    1.20
   1  -5   1   24.88    1.34
  -1  -5  -1   23.52    1.43
  -1   5   1   23.01    1.11
   1  -5   1   25.22    1.35
  -1  -5  -1   24.81    1.43
  -1   5   1   23.62    1.17
   1  -5  -1   27.49    1.43
  -1  -5   1   27.98    1.43
   1  -5  -1   28.37    1.44
  -1   5  -1   27.54    1.13
   1   5   1   26.63    1.12
  -1  -5   1   29.62    1.48
  -2  -5  -1  117.22    4.94
  -2  -5  -1  114.88    4.93
  -2   5   1  113.77    4.69
  -2   5   1  111.64    4.64
   2  -5   1  112.08    4.73
   2   5  -1  109.34    4.56
   2   5   1  120.71    4.57
  -2  -5   1  122.19    4.93
   2   5   1  116.64    4.69
  -2   5  -1  112.49    4.64
   2  -5  -1  124.56    5.04
  -2   5  -1  119.57    4.61
  -2  -5   1  119.95    4.91
   3   5  -1   19.73    1.02
  -3  -5  -1   21.05    1.32
  -3   5   1   20.80    1.14
  -3   5   1   18.52    1.03
  -3   5   1   19.73    1.15
  -3  -5  -1   19.60    1.30
  -3   5   1   20.56    1.11
  -3   5  -1   18.07    1.12
   3   5   1   19.54    1.06
   3  -5  -1   19.05    1.13
  -3  -5   1   21.53    1.29
  -3   5  -1   19.53    1.06
  -3   5  -1   20.05    1.10
  -4  -5  -1   68.92    3.36
   4   5  -1   62.69    2.96
   4   5  -1   65.22    2.95
  -4   5   1   67.12    2.94
   4  -5   1   67.59    2.97
  -4   5   1   72.63    3.49
  -4  -5  -1   68.64    3.35
  -4   5   1   68.63    3.10
   4   5  -1   69.65    3.04
   4   5   1   64.19    3.12
  -4   5  -1   71.60    2.94
  -4   5  -1   74.43    2.99
   4   5   1   66.87    3.00
  -4   5  -1   70.14    2.93
  -4  -5   1   67.28    3.29
  -4   5  -1   71.73    3.09
  -4   5  -1   70.91    3.72
   4  -5  -1   67.91    2.98
  -4  -5   1   70.56    3.36
   4   5   1   71.53    3.09
  -5  -5  -1   71.31    3.02
  -5   5   1   72.04    3.06
   5   5  -1   65.83    3.15
   5   5  -1   70.15    3.05
   5   5  -1   71.45    3.08
  -5   5   1   74.33    3.34
  -5  -5  -1   68.50    3.53
  -5   5   1   73.59    3.28
   5   5  -1   73.13    3.21
   5  -5   1   71.73    3.07
  -5   5   1   72.93    3.06
  -5   5   1   72.34    3.29
  -5  -5  -1   68.49    3.52
   5   5   1   63.50    3.04
  -5   5  -1   68.44    3.03
  -5   5  -1   69.13    3.03
  -5  -5   1   65.02    3.42
  -5   5  -1   71.23    3.35
  -5   5  -1   67.80    3.10
   5  -5  -1   66.15    3.05
  -5   5  -1   70.04    3.29
   5   5   1   68.85    3.05
  -5  -5   1   63.95    3.47
   5   5   1   67.46    3.08
   5   5   1   66.83    3.20
  -5  -5   1   65.35    2.96
  -5   5  -1   71.51    3.25
  -6   5   1   15.12    1.02
  -6   5   1   15.41    1.03
   6   5  -1   15.04    1.10
  -6  -5  -1   14.26    1.39
   6  -5   1   14.43    1.02
  -6  -5  -1   15.20    1.03
   6   5  -1   14.52    1.01
   6   5  -1   15.47    1.00
  -6   5   1   15.54    1.00
  -6   5   1   13.99    1.23
   6   5  -1   14.68    1.03
  -6   5   1   15.95    1.26
   6   5  -1   14.66    1.11
  -6   5   1   15.27    1.20
  -6  -5  -1   14.64    1.49
  -6   5  -1   17.14    1.52
   6   5   1   17.85    1.06
  -6  -5   1   14.54    1.43
   6   5   1   16.41    1.07
   6   5   1   15.62    1.11
  -6   5  -1   16.64    1.04
  -6   5  -1   16.87    1.30
   6   5   1   17.87    1.11
  -6   5  -1   16.84    1.05
  -6   5  -1   16.01    1.00
   6  -5  -1   16.64    1.06
  -6  -5   1   16.20    1.49
   6   5   1   17.03    1.21
  -6  -5   1   16.11    1.03
  -6   5  -1   16.34    1.23
   7   5  -1   35.75    1.77
   7   5  -1   38.23    1.82
   7  -5   1   37.15    1.88
  -7  -5  -1   35.30    2.53
  -7   5   1   36.12    1.86
  -7   5   1   35.56    2.13
  -7   5   1   37.45    1.86
   7   5  -1   36.72    2.01
  -7   5   1   37.02    1.85
  -7  -5  -1   35.82    1.83
  -7  -5  -1   35.24    2.47
   7   5  -1   36.33    1.84
  -7   5   1   36.74    1.84
   7   5  -1   37.00    1.84
  -7   5  -1   35.79    2.25
   7   5   1   35.96    2.04
   7   5   1   35.90    1.81
  -7   5  -1   37.83    2.18
   7   5   1   35.89    1.83
   7   5   1   36.74    1.87
  -7   5  -1   35.64    1.86
  -7   5  -1   35.76    1.84
   7  -5  -1   35.90    1.85
   7   5   1   36.82    1.86
  -7  -5   1   36.13    2.51
  -7  -5   1   35.43    1.79
  -7   5  -1   36.46    1.83
  -7   5  -1   36.03    1.84
  -7  -5   1   33.43    2.41
   8  -5   1    1.73    0.36
  -8  -5  -1    2.18    0.75
   8   5  -1    2.09    0.34
   8   5  -1    2.38    0.39
  -8  -5  -1    2.04    0.39
  -8   5   1    1.67    0.33
   8   5  -1    2.02    0.39
  -8   5   1    1.95    0.39
   8   5  -1    1.76    0.47
  -8   5   1    1.82    0.36
   8   5  -1    2.31    0.41
  -8   5  -1    1.59    0.34
  -8   5  -1    1.85    0.39
   8   5   1    2.09    0.40
  -8  -5   1    2.12    0.92
  -8   5  -1    1.80    0.36
   8   5   1    1.63    0.34
   8   5   1    1.49    0.45
   8   5   1    1.91    0.34
   8   5   1    2.07    0.35
   8  -5  -1    1.67    0.35
   9   5  -1    7.06    0.53
   9   5  -1    7.53    0.50
  -9   5   1    7.17    0.59
   9   5  -1    6.97    0.53
  -9  -5  -1    7.74    1.30
  -9   5   1    7.74    0.86
   9   5  -1    6.88    0.46
  -9   5  -1    5.26    0.58
   9   5   1    5.27    0.45
   9   5   1    5.62    0.50
  -9   5  -1    5.38    0.75
   9   5   1    5.13    0.50
   9   5   1    5.66    0.50
   0  -6  -1   11.06    0.93
   0   6   1   10.41    0.63
   0  -6  -1   12.11    0.93
   0  -6   1   12.38    0.89
   0  -6   1   11.27    0.87
  -1   6   1   39.35    1.66
   1  -6   1   39.41    1.88
  -1   6   1   37.13    1.60
  -1  -6  -1   38.81    2.03
   1  -6   1   37.88    1.94
  -1  -6  -1   37.69    2.00
  -1   6  -1   35.41    1.59
   1   6   1   33.73    1.57
   1  -6  -1   35.37    1.89
  -1  -6   1   37.73    1.94
   1  -6  -1   35.13    1.90
  -1  -6   1   39.16    1.99
  -2  -6  -1   65.02    3.05
  -2  -6  -1   66.91    3.05
   2  -6   1   62.39    2.76
  -2   6   1   64.90    2.71
  -2   6   1   65.15    2.67
  -2  -6   1   60.93    2.98
   2  -6  -1   59.30    2.81
   2  -6  -1   59.32    2.86
   2   6   1   59.76    2.53
  -2   6  -1   60.57    2.64
  -2   6  -1   58.67    2.59
  -3   6   1   22.56    1.37
  -3   6   1   25.53    1.29
  -3   6   1   25.88    1.35
  -3   6   1   25.46    1.26
  -3   6   1   26.82    1.44
  -3  -6  -1   25.18    1.62
  -3  -6  -1   26.17    1.63
  -3   6  -1   24.91    1.35
   3   6   1   23.20    1.26
   3  -6  -1   24.42    1.39
  -3   6  -1   24.57    1.29
  -3  -6   1   23.80    1.58
  -3   6  -1   23.48    1.21
  -3   6  -1   22.34    1.22
  -3  -6   1   24.16    1.57
  -4   6   1    2.00    0.39
  -4   6   1    1.41    0.36
   4   6  -1    2.49    0.46
  -4   6   1    1.27    0.32
  -4  -6  -1    1.81    0.59
  -4   6   1    1.75    0.36
   4   6  -1    1.58    0.34
  -4  -6  -1    1.28    0.47
  -4   6   1    1.72    0.35
   4  -6   1    1.78    0.48
  -4  -6  -1    2.21    0.40
   4   6   1    2.19    0.45
  -4   6  -1    1.99    0.37
  -4  -6   1    1.91    0.58
  -4   6  -1    1.93    0.42
  -4   6  -1    1.91    0.37
  -4  -6   1    2.46    0.66
   4   6   1    2.01    0.38
   4   6   1    2.63    0.50
  -4   6  -1    1.96    0.37
   4   6   1    2.39    0.57
   4  -6  -1    2.30    0.42
  -5   6   1   34.37    1.91
   5   6  -1   34.04    1.69
  -5   6   1   34.55    1.69
   5  -6   1   34.74    1.69
   5   6  -1   34.99    1.83
  -5  -6  -1   34.08    1.60
  -5   6   1   35.14    1.72
  -5  -6  -1   32.90    2.26
   5   6  -1   35.56    1.83
  -5  -6  -1   34.58    2.25
  -5   6   1   35.77    1.99
   5   6  -1   35.42    1.76
  -5   6   1   36.05    1.72
  -5   6   1   34.92    1.74
  -5   6  -1   33.15    1.69
   5   6   1   31.16    1.72
  -5   6  -1   33.05    1.68
   5  -6  -1   30.76    1.65
  -5  -6   1   31.95    2.19
  -5  -6   1   30.20    1.53
  -5   6  -1   32.71    1.87
  -5   6  -1   32.78    1.93
  -5   6  -1   32.17    1.67
  -5   6  -1   32.90    1.74
   5   6   1   32.40    1.70
   5   6   1   30.85    1.81
  -5  -6   1   32.37    2.22
   5   6   1   32.97    1.75
   6   6  -1   26.10    1.46
  -6   6   1   27.08    1.71
   6   6  -1   26.41    1.43
  -6   6   1   28.21    1.51
  -6   6   1   27.32    1.48
   6   6  -1   27.06    1.55
  -6  -6  -1   26.20    1.36
   6   6  -1   26.21    1.47
  -6   6   1   27.91    1.48
  -6  -6  -1   26.90    2.15
  -6  -6  -1   25.29    2.02
   6   6  -1   27.37    1.61
   6  -6   1   27.07    1.46
  -6   6   1   26.73    1.49
   6   6   1   25.97    1.48
  -6   6  -1   25.72    1.46
  -6   6  -1   26.72    1.77
   6   6   1   24.58    1.50
   6   6   1   25.56    1.49
   6   6   1   25.20    1.44
  -6  -6   1   26.67    2.14
   6   6   1   26.72    1.65
  -6   6  -1   26.85    1.44
  -6   6  -1   26.07    1.47
  -6   6  -1   26.66    1.47
  -6   6  -1   27.00    1.69
  -6  -6   1   23.60    1.99
   6  -6  -1   26.22    1.44
   7   6  -1   34.93    1.74
   7   6  -1   36.04    1.77
  -7  -6  -1   37.24    2.75
  -7   6   1   35.01    1.78
  -7   6   1   34.45    2.07
   7   6  -1   36.90    2.12
  -7   6   1   37.30    1.91
   7   6  -1   36.22    1.78
  -7   6   1   34.71    1.76
  -7  -6  -1   33.08    2.45
   7  -6   1   34.90    1.75
  -7   6   1   35.40    1.77
   7   6  -1   35.51    1.72
   7   6   1   34.45    2.00
   7   6   1   33.33    2.07
   7   6   1   34.72    1.78
  -7  -6   1   33.83    2.43
  -7   6  -1   33.43    2.07
  -7   6  -1   34.30    2.31
   7   6   1   33.21    1.78
  -7   6  -1   35.56    2.02
  -7   6  -1   33.62    1.81
  -7   6  -1   33.57    1.76
   7  -6  -1   33.63    1.75
   7   6   1   34.17    1.74
  -7   6  -1   33.87    1.75
   8   6  -1   18.76    1.00
  -8   6   1   19.14    1.07
   8  -6   1   20.02    1.07
  -8  -6  -1   17.35    1.73
  -8   6   1   19.12    1.12
   8   6  -1   18.55    1.05
   8   6  -1   17.59    1.34
  -8   6   1   17.93    1.03
   8   6  -1   18.71    1.04
  -8   6   1   17.94    1.05
   8   6  -1   18.85    1.01
   8  -6  -1   17.42    1.03
  -8   6  -1   17.00    1.03
  -8   6  -1   18.28    1.05
  -8  -6   1   17.41    1.90
   8   6   1   17.85    1.06
   8   6   1   17.40    1.00
   8   6   1   17.19    1.03
   8   6   1   17.87    1.28
  -8   6  -1   17.58    1.08
  -8   6  -1   17.55    1.05
   8   6   1   17.80    1.01
   9   6  -1    0.94    0.23
   9   6  -1    0.79    0.17
  -9   6   1    0.67    0.23
   9   6  -1    0.80    0.19
   9  -6   1    0.89    0.20
   9   6   1    0.41    0.20
   9   6   1    0.56    0.17
   9   6   1    0.58    0.16
   9  -6  -1    0.57    0.19
  -9   6  -1    0.63    0.25
   0  -7   1   41.29    2.15
   0  -7  -1   41.86    2.26
   0  -7  -1   42.15    2.22
   0  -7   1   42.50    2.17
  -1  -7  -1    1.40    0.47
  -1  -7  -1    1.36    0.45
   1  -7  -1    0.44    0.29
  -1   7  -1    0.26    0.15
  -1  -7   1    0.08    0.36
  -1  -7   1    0.38    0.35
  -1   7  -1    0.28    0.13
   1  -7  -1    0.36    0.27
  -2   7   1   33.61    1.56
  -2  -7  -1   32.23    1.95
  -2  -7  -1   32.30    1.96
   2  -7   1   32.24    1.66
  -2   7   1   31.89    1.52
  -2   7   1   30.63    1.62
  -2   7  -1   29.78    1.47
  -2   7  -1   30.88    1.73
   2   7   1   28.90    1.47
  -2  -7   1   31.13    1.92
   2  -7  -1   29.17    1.75
  -2  -7   1   31.96    1.89
   2  -7  -1   30.40    1.68
   3  -7   1   42.79    2.00
  -3   7   1   47.35    2.11
  -3  -7  -1   48.59    2.67
  -3   7   1   47.74    2.27
  -3   7   1   47.17    2.11
  -3   7   1   49.78    2.26
   3   7  -1   47.30    2.09
  -3   7   1   46.84    2.11
  -3  -7  -1   45.35    2.64
   3   7   1   46.66    2.15
  -3  -7   1   45.61    2.55
  -3   7  -1   43.93    2.08
   3  -7  -1   42.74    2.27
  -3   7  -1   45.51    2.07
  -3  -7   1   45.91    2.62
  -3   7  -1   45.81    2.18
  -3   7  -1   46.19    2.23
  -3   7  -1   44.64    2.10
  -4  -7  -1   19.23    1.67
  -4   7   1   20.69    1.36
   4  -7   1   19.15    1.10
  -4   7   1   19.74    1.17
  -4   7   1   18.96    1.17
  -4  -7  -1   18.59    1.61
   4   7  -1   19.94    1.22
  -4   7   1   20.45    1.33
  -4   7   1   19.36    1.16
  -4   7   1   20.23    1.41
  -4  -7   1   20.20    1.65
   4   7   1   22.35    1.30
  -4   7  -1   23.29    1.40
  -4   7  -1   23.01    1.22
  -4   7  -1   22.60    1.20
   4  -7  -1   21.37    1.15
   4   7   1   19.24    1.41
  -4   7  -1   22.13    1.33
  -4   7  -1   22.44    1.19
  -4  -7   1   19.79    1.63
   4   7   1   22.26    1.32
   5   7  -1   16.40    1.15
  -5   7   1   17.16    1.11
   5   7  -1   16.86    1.18
   5   7  -1   16.26    1.09
   5  -7   1   16.44    1.03
  -5   7   1   16.63    1.12
  -5  -7  -1   16.52    1.60
  -5   7   1   16.61    1.17
  -5   7   1   18.00    1.10
  -5   7   1   17.44    1.28
   5   7  -1   16.88    1.17
  -5  -7  -1   16.03    1.64
  -5   7  -1   20.11    1.15
   5   7   1   19.09    1.21
   5  -7  -1   20.07    1.09
   5   7   1   19.12    1.21
  -5   7  -1   20.20    1.32
  -5   7  -1   19.48    1.13
   5   7   1   18.82    1.15
  -5  -7   1   18.21    1.67
  -5  -7   1   18.67    1.74
  -5   7  -1   19.63    1.21
  -5   7  -1   19.42    1.36
   5   7   1   18.78    1.25
  -5   7  -1   19.55    1.13
  -6  -7  -1   16.76    1.92
   6   7  -1   16.57    1.12
  -6   7   1   18.10    1.17
   6   7  -1   16.02    1.11
  -6  -7  -1   14.49    1.60
   6   7  -1   16.67    1.21
  -6   7   1   16.63    1.12
  -6   7   1   17.26    1.16
  -6   7   1   18.77    1.15
  -6   7   1   16.97    1.35
   6  -7   1   17.42    1.07
   6   7  -1   16.55    1.09
  -6  -7   1   18.44    1.81
   6   7   1   19.57    1.20
   6   7   1   19.85    1.21
  -6   7  -1   21.01    1.20
  -6   7  -1   19.76    1.19
   6  -7  -1   19.91    1.11
  -6   7  -1   20.63    1.43
   6   7   1   20.13    1.34
  -6   7  -1   20.20    1.15
   6   7   1   19.23    1.25
   6   7   1   20.26    1.17
  -6   7  -1   20.74    1.20
  -6   7  -1   20.52    1.53
  -7   7   1    1.80    0.56
   7   7  -1    1.65    0.42
  -7   7   1    2.22    0.44
   7   7  -1    2.03    0.42
   7   7  -1    2.46    0.57
   7  -7   1    2.44    0.39
   7   7  -1    2.66    0.44
   7   7  -1    2.13    0.47
  -7  -7  -1    1.31    0.77
  -7   7   1    2.33    0.43
  -7   7   1    2.07    0.40
  -7   7   1    1.85    0.40
   7   7   1    2.75    0.49
   7   7   1    2.75    0.46
   7   7   1    2.70    0.57
  -7   7  -1    2.24    0.58
  -7   7  -1    2.50    0.43
  -7   7  -1    2.53    0.43
  -7   7  -1    2.51    0.45
   7   7   1    2.77    0.42
   7  -7  -1    2.63    0.39
   7   7   1    3.49    0.50
  -7  -7   1    1.96    0.97
  -7   7  -1    2.87    0.44
  -8   7   1    1.53    0.33
  -8   7   1    1.02    0.30
  -8  -7  -1    1.02    0.95
  -8   7   1    1.36    0.28
   8   7  -1    1.38    0.28
   8   7  -1    0.91    0.27
   8   7  -1    1.47    0.31
   8   7  -1    1.45    0.32
  -8   7   1    1.47    0.30
   8  -7  -1    0.97    0.24
  -8   7  -1    0.88    0.28
  -8   7  -1    0.88    0.26
   8   7   1    0.80    0.26
   8   7   1    0.83    0.26
  -8   7  -1    0.71    0.24
   8   7   1    0.69    0.25
  -8   7  -1    0.85    0.25
   8   7   1    0.78    0.24
   0  -8  -1  126.71    5.58
   0  -8  -1  127.39    5.59
   0  -8   1  122.66    5.44
   0  -8   1  126.33    5.42
  -1   8   1   84.25    3.61
   1  -8   1   85.98    3.98
  -1  -8  -1   83.26    4.15
   1  -8   1   84.36    3.84
  -1  -8   1   88.73    4.07
   1  -8  -1   88.20    4.04
  -1   8  -1   88.78    3.54
  -1   8  -1   87.51    3.56
   1  -8  -1   87.57    3.95
  -1  -8   1   89.79    4.06
   2  -8   1   22.74    1.48
  -2  -8  -1   23.33    1.79
  -2   8   1   24.18    1.39
  -2  -8  -1   23.61    1.81
   2   8   1   27.95    1.33
  -2  -8   1   31.87    2.22
   2  -8  -1   28.59    1.60
  -2  -8   1   28.88    1.86
  -2   8  -1   26.77    1.40
  -2   8  -1   29.19    1.40
  -3   8   1   11.34    0.84
  -3   8   1   11.03    0.82
   3   8  -1   10.94    0.76
  -3   8   1   11.34    0.81
  -3   8   1   10.89    0.99
  -3  -8  -1   11.52    1.25
  -3  -8  -1   10.06    1.27
  -3  -8   1   11.34    1.61
   3  -8  -1   10.15    0.69
  -3   8  -1   10.56    0.86
  -3   8  -1   10.79    0.86
  -3   8  -1    9.90    0.80
  -3  -8   1   11.30    1.28
  -3   8  -1   10.74    0.81
   3   8   1   10.63    0.80
  -4   8   1    8.08    0.75
  -4   8   1    8.40    0.74
   4   8  -1    8.64    0.73
  -4  -8  -1    8.57    1.19
  -4   8   1    8.41    0.73
   4  -8   1    7.80    0.61
  -4   8   1    8.18    0.81
  -4  -8  -1    8.06    1.25
   4   8   1    8.48    0.78
  -4  -8   1    8.06    1.19
  -4   8  -1    8.47    0.85
   4  -8  -1    8.02    0.65
   4   8   1    7.68    0.87
  -4   8  -1    7.98    0.73
  -4  -8   1    7.94    1.33
  -4   8  -1    7.84    0.77
  -4   8  -1    8.12    0.69
  -4   8  -1    8.65    0.72
   5   8  -1   23.70    1.49
   5   8  -1   23.41    1.40
   5  -8   1   24.22    1.28
  -5   8   1   23.01    1.60
  -5  -8  -1   21.77    2.20
  -5   8   1   24.69    1.44
  -5   8   1   22.92    1.41
  -5   8   1   23.64    1.46
  -5  -8  -1   23.13    2.05
   5   8  -1   23.78    1.49
  -5   8   1   24.78    1.41
  -5   8  -1   28.29    1.48
  -5   8  -1   28.49    1.51
  -5   8  -1   28.63    1.76
   5   8   1   28.90    1.50
   5   8   1   26.38    1.50
   5   8   1   29.18    1.58
  -5   8  -1   27.52    1.44
   5  -8  -1   28.91    1.36
  -5  -8   1   26.77    2.15
  -5   8  -1   29.27    1.48
   5   8   1   27.90    1.61
  -5   8  -1   27.14    1.66
  -6   8   1    2.52    0.45
   6   8  -1    2.29    0.45
  -6  -8  -1    1.84    0.87
   6  -8   1    2.27    0.38
   6   8  -1    2.83    0.52
  -6   8   1    2.59    0.58
  -6   8   1    2.62    0.43
  -6   8   1    1.82    0.39
   6   8  -1    2.27    0.49
  -6  -8  -1    2.70    2.01
  -6   8   1    2.76    0.48
   6   8   1    1.96    0.45
  -6   8  -1    1.92    0.41
  -6   8  -1    1.72    0.39
  -6   8  -1    1.94    0.42
   6   8   1    1.55    0.45
  -6   8  -1    1.65    0.37
   6  -8  -1    1.92    0.34
  -6   8  -1    2.05    0.53
   6   8   1    2.07    0.53
   6   8   1    1.86    0.40
  -6  -8   1    2.19    1.01
   7   8  -1   14.97    0.86
  -7   8   1   14.01    0.89
   7   8  -1   14.54    0.90
   7   8  -1   14.20    0.91
  -7   8   1   14.41    0.91
  -7   8   1   14.65    0.94
  -7  -8  -1   18.69    3.01
  -7   8   1   15.09    0.91
   7  -8   1   15.31    0.78
   7   8  -1   15.52    0.91
   7   8  -1   13.91    1.01
   7   8   1   12.82    0.89
  -7   8  -1   14.07    0.90
  -7   8  -1   13.24    0.91
   7   8   1   14.46    0.92
  -7   8  -1   12.98    1.47
   7  -8  -1   14.13    0.79
  -7   8  -1   13.85    0.91
  -7   8  -1   12.98    0.87
   7   8   1   13.86    0.92
   7   8   1   14.06    0.87
   7   8   1   13.11    1.04
  -8   8   1    0.75    0.27
   8   8  -1    0.82    0.19
   8   8  -1    0.53    0.25
   8   8  -1    1.03    0.23
  -8   8   1    0.88    0.25
  -8   8   1    0.88    0.24
  -8   8  -1    0.48    0.19
   8   8   1    0.36    0.23
   8   8   1    0.60    0.19
   8   8   1   -0.02    0.22
  -8   8  -1    0.48    0.29
  -8   8  -1    0.42    0.20
   8   8   1    0.46    0.24
  -8   8  -1    0.45    0.22
   0  -9   1    4.51    0.76
   0  -9   1    5.51    0.84
   0  -9  -1    5.28    0.85
   0   9   1    4.96    0.48
   0  -9  -1    5.64    0.85
  -1  -9  -1    7.74    1.07
   1  -9   1    7.79    0.90
  -1  -9  -1    7.62    1.06
  -1  -9   1    9.86    1.12
   1  -9  -1   10.16    0.95
   1   9   1   10.59    0.69
   1  -9  -1   10.71    1.04
  -1   9  -1    9.86    0.67
  -1  -9   1   10.48    1.14
  -2   9   1   35.12    1.91
  -2  -9  -1   33.13    2.33
  -2  -9  -1   36.08    2.34
  -2   9   1   35.52    1.84
  -2  -9   1   37.23    2.28
   2  -9  -1   36.63    2.00
  -2  -9   1   36.39    2.29
   2   9   1   37.43    1.76
  -2   9  -1   35.78    1.80
  -3   9   1   23.13    1.41
   3   9  -1   25.15    1.38
  -3  -9  -1   22.61    1.98
  -3   9   1   24.16    1.50
  -3   9   1   24.72    1.56
  -3  -9  -1   21.79    1.99
  -3   9   1   24.35    1.41
  -3  -9   1   28.66    2.04
  -3  -9   1   29.17    2.12
  -3   9  -1   29.49    1.54
   3   9   1   27.72    1.48
  -3   9  -1   29.09    1.45
  -4   9   1    0.53    0.50
   4   9  -1    0.77    0.34
  -4  -9  -1    0.55    0.66
  -4   9   1    0.96    0.35
  -4   9   1    0.55    0.30
  -4   9   1    0.66    0.33
  -4  -9  -1    1.07    0.89
  -4   9   1    1.01    0.36
  -4   9  -1    0.23    0.28
   4   9   1    0.13    0.30
  -4  -9   1    0.79    0.95
  -4   9  -1    0.08    0.30
  -5   9   1   41.24    2.06
   5   9  -1   39.49    2.08
  -5   9   1   40.99    2.01
  -5   9   1   42.61    2.07
  -5  -9  -1   37.29    2.72
  -5   9   1   42.45    2.07
  -5  -9  -1   33.74    3.61
  -5   9   1   40.05    2.26
  -5  -9   1   40.74    3.07
   5   9   1   45.14    2.21
   5   9   1   45.17    2.16
  -5   9  -1   43.27    2.03
  -5   9  -1   44.56    2.08
  -5   9  -1   44.52    2.07
  -5   9  -1   44.50    2.09
  -5   9  -1   44.91    2.31
  -6   9   1    6.28    0.64
   6   9  -1    6.73    0.70
  -6   9   1    6.41    0.64
   6   9  -1    6.49    0.73
   6   9  -1    6.90    0.76
  -6  -9  -1    5.86    1.34
  -6   9   1    5.91    0.99
  -6   9   1    6.51    0.62
  -6   9   1    6.48    0.61
   6   9   1    7.53    0.64
  -6   9  -1    7.41    0.67
  -6   9  -1    7.26    0.61
   6   9   1    7.04    0.75
  -6   9  -1    7.79    0.68
   6   9   1    7.35    0.75
  -6   9  -1    7.67    0.64
   6   9   1    7.58    0.79
   7   9  -1   13.87    0.77
  -7   9   1   13.57    0.87
  -7   9   1   14.83    0.90
  -7   9   1   14.16    0.83
   7   9  -1   12.61    0.96
   7   9   1   12.80    0.84
  -7   9  -1   12.97    0.80
   7   9   1   12.94    0.83
   7   9   1   13.50    0.78
  -7   9  -1   12.72    0.81
   7   9   1   12.86    0.84
  -7   9  -1   12.62    0.84
  -7   9  -1   12.73    0.82
   0  10   1   73.95    3.36
   0 -10   1   75.00    3.50
   0 -10  -1   75.92    3.65
   0 -10  -1   72.08    3.75
  -1 -10  -1    5.97    1.09
  -1 -10   1    5.53    1.02
  -2  10   1   11.37    0.89
  -2 -10  -1   11.25    1.49
  -2 -10  -1   10.76    1.33
  -2  10   1   10.78    0.84
  -2 -10   1    9.01    1.40
   2  10   1    9.18    0.81
  -2 -10   1    9.83    1.46
  -2  10  -1    9.08    0.77
  -3  10   1   64.63    2.79
  -3  10   1   67.95    3.24
  -3  10   1   56.80    2.83
  -3 -10  -1   59.08    3.38
  -3 -10  -1   57.25    3.51
  -3  10   1   62.65    2.78
   3  10   1   59.79    2.80
  -3  10  -1   59.57    2.93
  -3  10  -1   60.42    2.75
  -4  10   1   20.44    1.37
  -4  10   1   20.89    1.18
  -4 -10  -1   19.26    1.86
  -4  10   1   18.75    1.36
   4  10  -1   20.76    1.21
  -4  10   1   19.52    1.32
  -4  10   1   21.05    1.33
  -4  10  -1   21.90    1.23
  -4  10  -1   22.49    1.38
   4  10   1   20.92    1.28
  -5  10   1   22.19    1.55
  -5  10   1   22.58    1.22
  -5  10  -1   21.17    1.24
  -5  10  -1   20.34    1.37
  -5  10  -1   20.97    1.20
   5  10   1   20.92    1.51
  -5  10  -1   21.57    1.25
   5  10   1   20.74    1.22
  -5  10  -1   21.73    1.48
  -6  10   1    4.60    0.46
   6  10  -1    4.58    0.49
  -6  10   1    4.42    0.52
  -6  10   1    4.15    0.49
   6  10   1    3.90    0.48
  -6  10  -1    3.23    0.50
  -6  10  -1    3.16    0.49
  -6  10  -1    4.03    0.45
  -6  10  -1    4.09    0.48
  -7  10   1    2.89    0.37
  -7  10   1    3.21    0.40
  -7  10  -1    2.68    0.35
   7  10   1    3.02    0.35
  -7  10  -1    3.21    0.38
   0  11   1    3.36    0.63
   0 -11  -1    3.56    0.76
  -1 -11  -1    2.36    0.74
  -1 -11  -1    2.66    1.26
  -1  11   1    2.64    0.60
  -1  11  -1    3.59    0.61
   1 -11  -1    3.20    0.72
  -2 -11  -1    2.37    0.99
  -2 -11  -1    2.33    2.28
  -2  11   1    3.49    0.57
  -2  11   1    2.71    0.55
  -3 -11  -1   40.00    2.65
  -3  11   1   42.78    2.00
  -4  11   1    2.53    0.48
  -4  11   1    3.12    0.47
  -4  11   1    2.68    0.47
  -4  11  -1    2.74    0.44
  -4  11  -1    1.17    0.75
  -5  11   1    3.42    0.52
  -5  11   1    4.04    0.44
  -5  11   1    2.80    0.52
  -5  11  -1    2.95    0.48
  -5  11  -1    2.39    0.43
  -5  11  -1    3.31    0.44
  -6  11   1    3.79    0.42
  -6  11  -1    4.23    0.41
  -3  12   1    2.68    0.43
  -3  12  -1    2.74    0.48
  -4  12   1    7.49    0.59
   1   0  -2  228.93    8.72
  -2   0   2   16.30    0.84
   2   0  -2   18.39    0.84
   2   0   2   16.88    0.87
  -2   0  -2   17.78    0.83
  -3   0   2   38.04    1.75
   3   0  -2   38.87    1.73
  -3   0   2   39.89    1.76
  -3   0  -2   37.66    1.74
   3   0   2   40.76    1.80
  -3   0  -2   40.31    1.75
   4   0   2    2.84    0.41
   4   0  -2    2.82    0.36
  -4   0   2    3.00    0.45
  -4   0  -2    3.28    0.37
  -4   0   2    3.04    0.42
  -4   0  -2    2.96    0.39
   4   0  -2    3.26    0.38
  -4   0  -2    2.79    0.39
   4   0   2    3.26    0.41
  -5   0  -2   59.54    2.61
  -5   0  -2   62.46    2.84
  -5   0  -2   58.77    2.61
  -5   0   2   61.62    2.61
   5   0  -2   60.27    2.62
   5   0  -2   60.40    2.60
   5   0  -2   60.34    2.71
   5   0   2   60.48    2.78
  -5   0  -2   62.80    2.62
   5   0  -2   60.51    2.55
   5   0   2   61.92    2.65
   5   0   2   61.10    2.67
   5   0   2   59.88    2.60
  -5   0  -2   61.77    2.81
   6   0   2    0.84    0.30
   6   0   2    1.09    0.29
   6   0  -2    1.08    0.31
  -6   0  -2    0.96    0.47
  -6   0  -2    1.58    0.37
   6   0  -2    0.87    0.26
  -6   0   2    0.51    0.34
   6   0  -2    0.84    0.23
  -6   0   2    0.99    0.37
   6   0   2    0.95    0.35
  -6   0  -2    0.68    0.49
   6   0   2    0.77    0.31
  -6   0  -2    1.05    0.38
  -6   0  -2    0.63    0.40
  -6   0   2    0.68    0.48
   6   0   2    0.92    0.28
  -6   0   2    1.12    0.36
   6   0  -2    0.91    0.27
   6   0  -2    0.62    0.27
  -6   0  -2    1.38    0.34
  -7   0  -2   89.05    3.70
   7   0   2   84.12    4.17
  -7   0  -2   88.97    3.99
  -7   0   2   90.21    3.96
   7   0   2   87.53    3.74
  -7   0  -2   84.23    4.19
   7   0  -2   89.18    3.60
   7   0   2   83.64    3.93
  -7   0  -2   89.52    3.73
  -7   0   2   88.04    3.71
   7   0  -2   90.78    3.70
   7   0  -2   88.81    3.72
   7   0  -2   83.71    3.85
   7   0   2   86.40    3.84
   7   0   2   86.70    3.61
   7   0  -2   86.38    4.03
   7   0  -2   86.42    3.96
   8   0  -2   14.74    0.83
  -8   0  -2   15.11    1.17
   8   0   2   14.82    0.91
   8   0  -2   14.41    0.89
   8   0  -2   14.69    0.87
  -8   0   2   14.74    1.14
   8   0  -2   14.54    1.34
   8   0   2   14.74    1.52
   8   0  -2   14.67    0.95
   8   0   2   14.71    0.89
   8   0   2   13.69    1.21
  -8   0   2   14.36    1.45
  -8   0  -2   14.94    0.93
   8   0   2   14.18    0.82
  -8   0  -2   14.66    1.38
   8   0  -2   15.02    1.25
   8   0   2   14.85    0.96
   9   0  -2   22.41    1.19
  -9   0  -2   23.41    1.41
   9   0  -2   22.55    1.12
  -9   0   2   23.10    1.39
  -9   0  -2   22.56    1.67
   9   0  -2   22.20    1.15
   9   0  -2   23.29    1.46
   9   0   2   23.44    1.12
   9   0   2   24.51    1.46
   9   0   2   21.88    1.19
  -9   0  -2   19.77    1.74
  10   0  -2    4.04    0.37
 -10   0  -2    4.57    0.81
  10   0  -2    4.88    0.67
  10   0   2    3.78    0.58
 -10   0  -2    3.91    0.48
   0  -1  -2   14.59    0.71
   0   1  -2   14.64    0.62
   0  -1  -2   15.80    0.66
  -1  -1  -2  274.81    9.60
  -1  -1  -2  248.59    9.55
  -1   1   2  250.41    9.59
   1   1  -2  264.07    9.54
   1   1   2  248.54    9.59
  -1   1  -2  240.05    9.54
   1  -1  -2  233.45    9.55
  -1   1  -2  248.87    9.54
   1  -1  -2  249.02    9.59
   2   1  -2  607.99   22.31
  -2   1   2  569.84   22.33
  -2  -1  -2  567.86   22.29
   2   1   2  605.49   22.37
  -3   1   2  167.21    6.84
   3   1  -2  172.98    6.81
   3  -1   2  174.18    6.84
  -3  -1  -2  169.17    6.81
  -3   1   2  177.03    6.85
  -3  -1  -2  165.91    6.80
  -3   1  -2  177.77    6.83
  -3   1  -2  182.28    6.83
   3  -1  -2  176.62    6.80
   4   1  -2   50.94    2.31
   4  -1   2   51.91    2.34
  -4   1   2   48.86    2.36
  -4   1   2   51.79    2.24
  -4  -1  -2   50.25    2.34
   4   1  -2   50.87    2.24
   4  -1   2   51.00    2.24
  -4   1   2   51.71    2.36
  -4  -1  -2   52.06    2.37
  -4   1  -2   53.98    2.37
  -4   1  -2   53.51    2.35
   4  -1  -2   53.64    2.32
   4  -1  -2   54.61    2.21
   4   1   2   54.50    2.40
  -5   1   2   18.48    1.02
  -5   1   2   19.40    1.01
   5  -1   2   18.38    0.95
   5  -1   2   18.58    0.98
   5   1  -2   18.56    1.15
   5   1  -2   19.14    0.96
  -5   1   2   18.57    1.16
  -5   1   2   19.02    1.15
   5   1  -2   18.01    1.04
   5  -1   2   18.82    1.10
   5   1  -2   18.58    0.99
   5  -1   2   18.15    1.03
  -5   1   2   19.58    1.10
  -5  -1  -2   17.86    1.16
  -5  -1  -2   17.22    1.20
   5  -1  -2   16.53    1.04
   5   1   2   17.19    1.12
   5   1   2   17.16    0.99
   5  -1  -2   16.31    1.01
   5  -1  -2   16.23    0.96
   5  -1  -2   16.83    0.93
  -5   1  -2   16.60    0.97
  -5   1  -2   16.11    0.96
   5   1   2   17.46    1.02
  -5   1  -2   16.09    1.09
   5  -1  -2   17.23    0.90
  -5   1  -2   16.35    0.98
  -5   1  -2   16.57    1.12
  -6   1   2   59.98    2.62
  -6   1   2   61.06    2.72
  -6  -1  -2   57.49    2.96
   6  -1   2   54.66    2.79
   6  -1   2   59.48    2.61
   6   1  -2   60.59    2.78
  -6   1   2   55.68    2.89
  -6  -1  -2   61.90    3.04
  -6  -1  -2   60.78    2.66
   6  -1   2   59.46    2.65
   6  -1   2   56.81    2.84
  -6   1   2   60.96    2.64
  -6   1   2   60.70    2.66
   6   1  -2   61.36    2.60
   6   1  -2   60.54    2.66
  -6  -1  -2   57.18    2.64
   6   1  -2   59.82    2.64
   6  -1   2   58.41    2.53
   6   1   2   62.08    2.72
  -6   1  -2   58.74    2.91
   6   1   2   62.32    2.65
  -6   1  -2   60.58    2.66
   6  -1  -2   62.29    2.60
  -6   1  -2   61.05    2.66
  -6  -1   2   58.00    2.80
   6   1   2   61.55    2.70
   6  -1  -2   60.83    2.82
  -6   1  -2   63.21    3.00
  -6   1  -2   58.60    2.66
   6   1   2   61.97    2.88
   6   1   2   61.12    2.92
   6  -1  -2   62.39    2.64
  -6   1  -2   58.45    2.98
  -7  -1  -2    3.06    0.52
   7  -1   2    2.77    0.45
  -7   1   2    2.88    0.48
  -7   1   2    3.10    0.51
  -7   1   2    3.11    0.64
   7  -1   2    2.95    0.47
   7  -1   2    3.19    0.68
   7   1  -2    2.72    0.41
   7   1  -2    3.03    0.58
  -7  -1  -2    3.73    0.66
   7   1  -2    3.29    0.46
  -7  -1  -2    2.47    0.61
  -7   1   2    2.71    0.47
   7  -1   2    2.62    0.44
   7   1  -2    3.07    0.38
   7  -1   2    2.91    0.54
   7   1   2    2.72    0.43
  -7   1  -2    2.26    0.58
  -7   1  -2    2.33    0.71
   7   1   2    2.51    0.44
  -7   1  -2    2.86    0.47
  -7   1  -2    1.92    0.53
  -7  -1   2    3.53    0.76
   7   1   2    2.46    0.37
   7  -1  -2    2.63    0.45
  -7   1  -2    2.53    0.48
   7  -1  -2    2.50    0.37
   7  -1  -2    2.64    0.63
   7   1   2    2.48    0.56
   7  -1  -2    2.57    0.56
   8   1  -2    6.57    0.90
  -8  -1  -2    6.37    1.00
   8  -1   2    6.00    0.60
   8   1  -2    6.04    0.77
   8   1   2    4.71    0.52
   8   1   2    4.35    0.46
  -8   1  -2    3.69    0.65
  -8  -1   2    4.66    1.07
   8   1   2    4.26    0.54
  -8   1  -2    3.83    0.55
  -8   1  -2    4.26    0.85
   8   1   2    4.25    0.51
   8  -1  -2    4.66    0.51
   8  -1  -2    3.77    0.63
   8  -1  -2    4.44    0.54
   8  -1  -2    4.20    0.44
  -8   1  -2    4.47    0.66
  -8  -1   2    5.03    0.66
   9  -1   2    3.68    0.36
   9   1  -2    3.24    0.42
   9   1  -2    2.95    0.43
   9   1  -2    3.61    0.39
  -9  -1  -2    3.54    0.53
   9  -1   2    3.88    0.62
   9   1  -2    3.65    0.38
  -9  -1  -2    4.70    1.46
  -9   1   2    3.61    0.58
  -9  -1  -2    2.21    0.58
   9   1   2    4.06    0.48
   9  -1  -2    4.00    0.50
  -9   1  -2    4.38    0.65
   9   1   2    4.20    0.40
  -9  -1   2    4.17    0.54
   9   1   2    3.71    0.45
  -9  -1   2    3.20    0.94
   9  -1  -2    4.71    0.66
  -9   1  -2    2.88    0.78
   9  -1  -2    3.66    0.34
  10  -1   2    3.08    0.43
  10   1  -2    2.40    0.39
 -10  -1  -2    2.56    0.40
 -10  -1  -2    2.69    0.66
  10   1  -2    2.55    0.26
  10   1   2    3.07    0.27
 -10   1  -2    2.12    0.54
  10  -1  -2    3.37    0.64
 -10   1  -2    2.99    0.47
  10   1   2    3.08    0.46
   0  -2   2  650.25   24.59
   1  -2  -2  654.41   25.27
  -1  -2   2  681.77   25.26
  -2  -2  -2  227.83    9.20
  -2   2   2  222.55    9.14
  -2   2   2  222.29    9.13
  -2  -2  -2  249.64    9.19
   2   2  -2  218.95    9.07
   2  -2  -2  238.46    9.15
   2   2   2  242.27    9.15
   2  -2  -2  239.63    9.11
  -2  -2   2  255.24    9.11
  -2   2  -2  245.45    9.10
  -2   2  -2  243.41    9.11
  -3   2   2   91.85    3.95
  -3   2   2   95.93    3.95
  -3  -2  -2  101.23    4.00
   3   2  -2   92.91    3.90
  -3  -2  -2   90.80    3.88
  -3  -2   2   93.98    4.00
   3   2   2   98.65    3.97
  -3   2  -2  106.21    3.94
   3  -2  -2   96.46    3.89
  -4   2   2    0.40    0.22
  -4   2   2    0.61    0.24
  -4  -2  -2    0.58    0.26
  -4  -2  -2    0.58    0.28
   4   2  -2    0.61    0.25
   4   2  -2    0.36    0.18
  -4   2   2    0.25    0.22
   4   2   2    0.70    0.25
  -4   2  -2    0.67    0.24
   4   2   2    0.76    0.26
   4  -2  -2    0.80    0.25
  -4  -2   2    0.51    0.27
  -4   2  -2    0.54    0.20
   4   2   2    0.78    0.25
  -4   2  -2    1.27    0.30
   4  -2  -2    0.66    0.21
   4  -2  -2    0.51    0.20
  -5   2   2   45.89    2.20
   5  -2   2   43.62    1.99
  -5   2   2   43.96    2.01
   5   2  -2   46.61    2.03
   5   2  -2   45.86    2.14
  -5   2   2   46.41    2.23
   5   2  -2   44.48    1.99
   5  -2   2   44.26    1.95
  -5   2   2   44.98    2.02
  -5  -2  -2   46.52    2.30
  -5   2   2   44.25    2.00
  -5   2  -2   41.61    2.00
   5   2   2   44.18    2.20
   5   2   2   44.44    2.07
  -5   2  -2   43.11    2.01
  -5   2  -2   43.61    2.20
   5   2   2   42.71    2.06
   5   2   2   44.01    2.02
   5  -2  -2   42.61    1.97
   5  -2  -2   42.59    2.07
   5  -2  -2   43.64    2.06
   5  -2  -2   43.62    1.93
  -5   2  -2   44.13    2.00
  -5  -2   2   43.61    2.23
   5  -2  -2   43.45    2.17
   6  -2   2   36.24    1.86
   6  -2   2   35.40    1.62
  -6   2   2   34.15    2.08
  -6   2   2   35.02    1.71
   6   2  -2   36.51    1.73
  -6   2   2   36.83    1.74
  -6  -2  -2   37.19    1.87
   6   2  -2   34.55    1.83
   6   2  -2   36.71    1.72
  -6   2   2   37.89    1.72
   6  -2   2   35.80    1.68
   6   2  -2   36.78    1.66
  -6   2   2   35.22    1.94
  -6   2   2   37.05    1.72
  -6  -2  -2   35.94    2.09
   6  -2  -2   31.84    1.53
  -6   2  -2   32.47    1.90
  -6   2  -2   34.22    1.97
   6   2   2   34.44    1.89
  -6  -2   2   33.12    1.81
   6  -2  -2   31.81    1.81
  -6   2  -2   32.67    1.69
   6  -2  -2   33.13    1.60
  -6  -2   2   31.02    1.99
  -6   2  -2   33.45    1.71
   6   2   2   34.07    1.75
  -6   2  -2   32.92    1.69
   6   2   2   33.50    1.74
   6  -2  -2   33.10    1.65
   6  -2  -2   32.55    1.60
   6   2   2   34.25    1.70
  -6   2  -2   33.41    1.69
   6   2   2   35.17    2.25
  -7  -2  -2   68.18    3.34
   7   2  -2   66.94    3.09
   7   2  -2   68.22    3.17
  -7  -2  -2   61.91    3.64
  -7   2   2   68.23    3.16
   7   2  -2   67.89    3.15
  -7  -2  -2   65.80    3.70
  -7   2   2   69.30    3.17
   7  -2   2   66.35    3.10
   7   2  -2   67.48    3.34
  -7   2   2   69.51    3.17
   7   2  -2   66.84    3.12
   7   2  -2   69.95    3.63
  -7   2   2   65.17    3.10
   7  -2   2   64.73    3.20
  -7   2   2   68.28    3.45
  -7  -2   2   75.93    3.35
  -7   2  -2   77.84    3.25
   7   2   2   77.38    3.49
   7  -2  -2   83.57    3.80
   7  -2  -2   77.82    3.15
  -7   2  -2   77.49    3.21
  -7  -2   2   77.81    3.74
   7  -2  -2   76.72    3.06
  -7   2  -2   77.56    3.22
   7   2   2   78.71    3.22
   7   2   2   78.83    3.28
   7   2   2   82.10    3.30
  -7   2  -2   74.23    3.50
  -7   2  -2   77.17    3.69
   7   2   2   78.52    3.19
  -7   2  -2   79.14    3.22
   7  -2  -2   77.36    3.16
   8   2  -2   28.84    1.53
  -8   2   2   27.67    1.58
   8  -2   2   30.28    1.69
   8   2  -2   29.99    1.51
   8   2  -2   30.10    1.44
   8   2  -2   29.03    1.69
   8   2  -2   30.52    1.49
   8  -2   2   29.83    1.36
  -8   2   2   28.89    1.80
  -8   2   2   30.61    1.56
  -8  -2  -2   28.72    2.05
  -8  -2  -2   28.88    2.11
  -8  -2  -2   30.77    1.72
   8   2   2   28.23    1.77
  -8   2  -2   29.55    1.55
   8   2   2   29.22    1.55
   8   2   2   30.43    1.51
   8   2   2   28.13    1.44
  -8  -2   2   28.60    2.11
   8  -2  -2   27.69    1.46
  -8  -2   2   29.11    1.66
  -8   2  -2   29.72    1.53
   8  -2  -2   28.53    1.36
   8  -2  -2   28.59    1.66
  -8  -2   2   28.76    2.16
  -8   2  -2   29.46    1.82
  -8   2  -2   28.20    1.55
   8   2   2   29.80    1.54
   9  -2   2   10.67    0.83
   9   2  -2   10.76    0.64
   9   2  -2    9.92    0.60
  -9  -2  -2   10.93    0.83
  -9   2   2    9.87    0.93
   9   2  -2   10.60    0.70
   9   2  -2   10.12    0.68
  -9   2  -2    7.67    0.87
   9   2   2    7.67    0.57
  -9  -2   2    9.26    1.18
   9   2   2    7.76    0.64
   9   2   2    8.58    0.67
   9   2   2    8.13    0.61
  -9  -2   2    8.86    0.76
   9  -2  -2    7.79    0.76
  10  -2   2   12.36    0.79
  10   2  -2   11.13    0.69
  10   2  -2   11.95    0.63
 -10  -2  -2   12.29    0.79
 -10   2  -2   13.87    1.41
  10  -2  -2   13.14    0.79
  10   2   2   12.56    0.71
 -10   2  -2   13.32    0.88
  10   2   2   12.62    0.64
   0  -3   2 1000.00   37.84
  -1  -3  -2  105.94    4.52
  -1   3   2  107.44    4.39
  -1   3   2  108.46    4.38
  -1  -3  -2  109.03    4.52
  -1   3  -2  111.40    4.33
   1  -3  -2  112.09    4.55
  -1  -3   2  119.68    4.45
  -1   3  -2  115.74    4.30
   1  -3  -2  116.70    4.54
   1   3   2  115.58    4.34
   2   3  -2  157.28    5.90
  -2  -3  -2  159.34    6.14
  -2   3   2  155.98    6.01
  -2  -3  -2  160.79    6.12
  -2   3   2  155.79    6.03
  -2  -3   2  161.24    6.03
  -2   3  -2  152.01    5.96
   2   3   2  150.98    5.98
   2  -3  -2  141.20    5.95
   2  -3  -2  144.07    6.06
   2  -3  -2  146.17    6.04
  -2   3  -2  152.34    5.98
  -3   3   2  162.27    6.17
  -3   3   2  156.93    6.19
  -3  -3  -2  165.54    6.26
  -3   3   2  170.62    6.25
   3   3  -2  154.52    6.09
   3  -3   2  153.36    6.06
  -3  -3  -2  163.87    6.28
   3  -3  -2  147.83    6.13
   3   3   2  147.21    6.15
  -3   3  -2  145.54    6.10
  -3  -3   2  143.84    6.13
  -3  -3   2  151.08    6.23
  -3   3  -2  144.81    6.11
  -4   3   2   45.66    2.11
  -4  -3  -2   45.84    2.18
   4  -3   2   44.51    2.01
  -4   3   2   45.40    1.96
   4   3  -2   45.43    2.04
  -4   3   2   45.81    2.09
  -4   3   2   45.30    1.95
  -4  -3  -2   46.70    2.21
  -4   3  -2   42.27    2.05
   4  -3  -2   41.83    1.98
  -4  -3   2   39.40    2.06
  -4   3  -2   39.50    1.92
   4   3   2   42.61    2.08
  -4   3  -2   43.27    2.04
   4   3   2   40.05    1.96
  -4   3  -2   41.84    1.91
   5   3  -2  148.79    6.01
  -5  -3  -2  146.30    6.26
  -5  -3  -2  143.33    5.98
  -5   3   2  147.14    5.91
  -5  -3  -2  149.79    6.30
  -5   3   2  151.74    6.21
  -5   3   2  144.64    5.87
   5   3  -2  141.06    6.01
  -5   3   2  143.19    5.90
   5   3  -2  144.47    5.87
   5   3  -2  150.92    6.01
  -5   3   2  147.25    6.11
  -5   3   2  146.77    6.16
   5   3   2  154.55    6.05
  -5   3  -2  147.13    5.87
  -5   3  -2  147.44    6.11
  -5   3  -2  146.04    5.89
   5   3   2  148.36    6.01
  -5   3  -2  149.73    6.15
   5   3   2  146.85    6.12
  -5  -3   2  143.25    5.94
   5   3   2  147.11    5.93
   5  -3  -2  141.56    5.82
  -5  -3   2  142.34    6.16
  -5   3  -2  144.82    5.89
   6   3  -2    1.81    0.35
  -6   3   2    1.54    0.45
   6   3  -2    2.37    0.46
   6  -3   2    2.04    0.39
  -6   3   2    1.73    0.40
  -6  -3  -2    1.54    0.53
   6   3  -2    1.84    0.35
  -6  -3  -2    2.06    0.44
  -6  -3  -2    1.69    0.57
  -6   3   2    2.13    0.42
  -6   3   2    1.86    0.37
  -6   3   2    2.08    0.41
   6   3  -2    1.83    0.37
   6  -3   2    2.16    0.48
   6   3  -2    1.85    0.41
  -6   3  -2    2.12    0.38
   6   3   2    1.79    0.39
  -6  -3   2    2.18    0.61
   6   3   2    2.08    0.45
  -6  -3   2    2.50    0.46
  -6   3  -2    1.90    0.46
   6  -3  -2    1.74    0.41
  -6  -3   2    1.62    0.57
   6   3   2    2.04    0.40
  -6   3  -2    2.13    0.40
   6   3   2    1.87    0.44
   6   3   2    2.23    0.45
  -6   3  -2    2.15    0.48
   6  -3  -2    2.14    0.34
   6  -3  -2    2.32    0.49
  -6   3  -2    1.91    0.37
  -6   3  -2    2.08    0.38
   7   3  -2    2.60    0.49
   7   3  -2    2.60    0.53
  -7  -3  -2    3.06    0.79
  -7  -3  -2    3.13    0.57
  -7   3   2    2.68    0.45
   7   3  -2    2.85    0.47
  -7  -3  -2    2.90    0.86
   7  -3   2    2.37    0.49
   7   3  -2    2.56    0.49
  -7   3   2    1.90    0.40
  -7   3   2    3.02    0.50
   7   3  -2    2.27    0.44
  -7   3   2    3.07    0.49
   7   3  -2    2.55    0.41
   7  -3   2    2.70    0.41
  -7  -3   2    2.70    0.86
   7   3   2    2.35    0.43
  -7   3  -2    2.57    0.43
   7   3   2    2.51    0.44
  -7   3  -2    2.10    0.41
  -7   3  -2    2.46    0.44
  -7  -3   2    2.07    0.45
   7  -3  -2    2.64    0.41
   7   3   2    2.80    0.47
   7  -3  -2    2.45    0.49
  -7  -3   2    3.28    0.87
   7   3   2    2.08    0.42
  -7   3  -2    2.13    0.55
   7   3   2    2.09    0.52
  -7   3  -2    2.35    0.67
  -7   3  -2    2.42    0.46
  -8   3   2   12.94    0.86
  -8  -3  -2   11.81    0.96
   8   3  -2   11.41    0.79
   8  -3   2   11.24    0.91
   8   3  -2   11.22    1.09
  -8   3   2   11.60    1.35
  -8   3   2   11.51    0.86
  -8   3   2   12.97    0.97
   8   3  -2   10.77    1.16
  -8  -3  -2   10.26    1.39
   8   3  -2   11.59    0.84
   8   3  -2   11.37    0.75
  -8  -3  -2   12.34    1.33
  -8   3  -2   13.24    1.33
  -8  -3   2   12.13    1.39
   8   3   2   11.82    1.02
   8   3   2   11.75    0.83
  -8   3  -2   12.53    1.04
   8   3   2   12.06    0.87
  -8  -3   2   12.60    0.92
   8  -3  -2   11.37    0.93
   8   3   2   12.05    1.17
  -8   3  -2   12.17    0.88
   8   3   2   12.14    0.80
  -8   3  -2   12.31    0.86
  -8   3  -2   13.05    0.89
  -9  -3  -2    7.72    0.68
  -9   3   2    6.69    0.87
   9   3  -2    7.68    0.58
   9  -3   2    7.91    0.66
   9   3  -2    8.07    0.60
   9   3  -2    7.46    0.51
  -9  -3  -2    6.23    1.00
   9   3  -2    7.80    0.54
  -9  -3   2    6.29    1.13
   9  -3  -2    6.86    0.65
  -9   3  -2    7.34    0.95
  -9   3  -2    5.90    0.64
   9   3   2    6.48    0.53
  -9   3  -2    6.72    0.55
   9   3   2    6.06    0.56
   9   3   2    6.86    0.59
   9   3   2    6.21    0.49
 -10  -3  -2    4.73    0.43
  10  -3   2    4.69    0.42
  10   3  -2    4.42    0.39
  10   3  -2    4.53    0.33
  10   3   2    4.21    0.33
  10   3   2    3.86    0.38
 -10   3  -2    4.78    0.64
  10  -3  -2    4.56    0.43
   0   4   2  228.63    8.71
   0  -4  -2  234.30    9.13
   0  -4  -2  234.65    9.06
   0   4   2  217.97    8.75
  -1   4   2  261.79   10.15
  -1   4   2  272.67   10.13
   1  -4   2  284.34   10.26
   1  -4   2  268.07   10.20
  -1  -4  -2  277.13   10.39
   1   4   2  250.86   10.04
   1  -4  -2  254.52   10.33
   1   4   2  242.44   10.09
   1  -4  -2  259.07   10.34
  -1  -4   2  271.56   10.27
  -1   4  -2  263.07   10.06
  -2  -4  -2   59.52    2.53
  -2   4   2   56.22    2.33
  -2  -4  -2   58.53    2.52
  -2   4   2   56.12    2.35
  -2   4  -2   50.83    2.27
   2   4   2   52.89    2.27
   2  -4  -2   54.14    2.43
  -2  -4   2   55.36    2.45
   2  -4  -2   51.72    2.39
  -2   4  -2   51.02    2.24
  -2  -4   2   55.68    2.41
  -3   4   2    4.32    0.41
  -3   4   2    4.16    0.44
   3   4  -2    4.08    0.38
  -3   4   2    4.11    0.42
  -3  -4  -2    3.79    0.50
   3  -4  -2    3.70    0.45
  -3  -4   2    3.66    0.54
   3   4   2    3.84    0.41
  -3   4  -2    4.05    0.39
  -3   4  -2    3.80    0.40
  -3   4  -2    3.50    0.38
   4   4  -2   92.13    3.97
   4   4  -2   94.91    3.81
  -4   4   2   92.53    3.79
  -4   4   2   97.36    4.00
  -4  -4  -2   82.46    4.41
  -4   4   2   93.36    3.77
  -4  -4  -2   95.30    4.13
  -4   4   2   94.16    3.80
  -4   4   2   92.66    3.95
   4   4   2   87.16    3.84
  -4  -4   2   88.72    4.00
  -4   4  -2   89.09    3.91
  -4   4  -2   91.43    3.76
   4   4   2   93.73    3.95
  -4   4  -2   92.24    3.90
  -4  -4   2   88.14    4.06
  -4   4  -2   89.70    3.75
  -4   4  -2   91.22    3.74
   5   4  -2   53.41    2.53
   5  -4   2   53.73    2.82
  -5   4   2   57.79    2.55
  -5  -4  -2   52.18    2.88
   5   4  -2   56.08    2.65
  -5   4   2   56.24    2.77
  -5  -4  -2   58.11    2.95
  -5   4   2   56.22    2.54
  -5  -4  -2   57.52    2.63
  -5   4   2   54.31    2.50
  -5   4   2   54.42    2.71
   5   4  -2   55.87    2.54
   5   4  -2   54.14    2.50
  -5   4  -2   59.00    2.52
  -5   4  -2   58.03    2.54
  -5  -4   2   58.03    2.86
  -5   4  -2   59.35    2.75
  -5   4  -2   57.08    2.57
   5   4   2   59.13    2.76
   5   4   2   58.23    2.61
  -5   4  -2   59.59    2.54
  -5   4  -2   59.30    2.78
   5   4   2   60.02    2.59
   5   4   2   59.51    2.63
  -5  -4   2   52.59    2.89
  -6   4   2   11.32    0.85
  -6   4   2   10.19    0.79
   6  -4   2   10.98    0.87
  -6  -4  -2   10.95    0.88
  -6   4   2   11.01    0.82
  -6  -4  -2    9.45    1.12
   6   4  -2   10.51    0.76
  -6   4   2   10.35    0.81
   6   4  -2   10.90    0.89
   6   4  -2   11.27    0.81
   6   4  -2   10.35    0.88
   6   4  -2   11.76    0.83
  -6  -4  -2   10.59    1.14
  -6   4   2   10.02    0.96
  -6   4  -2   10.89    0.80
   6  -4  -2   11.37    0.88
  -6  -4   2   10.86    0.84
  -6   4  -2   10.81    0.96
  -6  -4   2   11.31    1.20
  -6   4  -2   11.02    1.03
  -6   4  -2   10.63    0.83
   6   4   2   10.59    0.84
   6   4   2   10.60    0.84
  -6   4  -2   10.45    0.79
  -6   4  -2   10.61    0.80
  -6  -4   2   11.39    1.24
   6   4   2   10.98    0.96
   6   4   2   11.54    0.83
   7   4  -2  139.85    6.01
  -7   4   2  145.13    5.83
  -7  -4  -2  147.53    5.92
  -7   4   2  145.79    5.82
   7   4  -2  147.90    5.85
   7   4  -2  150.72    5.78
  -7   4   2  141.33    6.19
   7   4  -2  147.21    5.78
  -7   4   2  147.18    5.87
   7  -4   2  149.40    5.94
  -7  -4  -2  141.73    6.56
  -7  -4  -2  136.42    6.56
   7   4   2  137.06    6.10
  -7   4  -2  137.24    6.18
   7  -4  -2  138.61    5.88
  -7  -4   2  137.00    5.84
   7   4   2  142.66    5.90
  -7  -4   2  139.24    6.39
  -7   4  -2  141.24    5.84
  -7   4  -2  137.58    5.81
   7   4   2  140.45    5.81
  -7   4  -2  136.31    6.28
  -7   4  -2  141.62    5.86
  -7  -4   2  130.47    6.45
   7   4   2  140.58    5.82
   8   4  -2    2.53    0.37
  -8   4   2    2.02    0.89
   8   4  -2    2.91    0.43
   8  -4   2    2.32    0.43
  -8   4   2    2.33    0.43
   8   4  -2    2.29    0.39
  -8   4   2    2.37    0.42
  -8   4   2    2.07    0.42
   8   4  -2    2.43    0.40
  -8  -4  -2    2.90    0.50
  -8   4   2    3.04    0.45
  -8  -4  -2    2.87    0.80
   8   4   2    1.89    0.37
  -8   4  -2    2.15    0.40
  -8   4  -2    2.29    0.41
   8   4   2    2.41    0.43
   8   4   2    2.08    0.37
  -8  -4   2    2.02    0.82
   8  -4  -2    1.79    0.38
  -8  -4   2    1.78    0.39
   8   4   2    1.99    0.42
   8   4   2    1.88    0.52
  -8   4  -2    2.27    0.44
  -8   4  -2    1.46    0.37
  -9  -4  -2   11.38    0.76
   9   4  -2    9.82    0.62
  -9  -4  -2    9.21    1.18
   9   4  -2   10.39    0.65
   9   4  -2   10.20    0.84
   9  -4   2   10.09    0.73
   9   4  -2   10.60    0.69
   9  -4  -2   10.90    0.74
   9   4   2   10.48    0.71
  -9   4  -2   11.34    0.75
   9   4   2   10.82    0.67
  -9   4  -2    7.99    0.93
   9   4   2   10.28    0.91
  -9  -4   2   11.68    1.71
   9   4   2    9.98    0.66
  -9   4  -2   10.79    0.69
  10   4  -2    5.53    0.45
  10  -4   2    5.54    0.41
  10   4  -2    5.37    0.34
  10  -4  -2    4.67    0.40
  10   4   2    4.18    0.33
  10   4   2    4.04    0.39
   0  -5  -2  106.69    4.39
   0  -5  -2  104.20    4.37
   0  -5   2  106.66    4.36
   0   5   2   91.05    4.01
  -1  -5  -2  307.01   11.50
   1  -5   2  307.23   11.32
  -1   5   2  285.07   11.12
  -1  -5  -2  298.75   11.48
   1  -5   2  284.21   11.24
  -1   5   2  285.52   11.16
   1  -5  -2  292.34   11.44
  -1  -5   2  301.73   11.37
  -1  -5   2  280.32   11.37
   1   5   2  272.83   11.10
   1  -5  -2  276.11   11.38
  -1   5  -2  289.48   11.13
  -2  -5  -2  220.38    8.82
   2  -5   2  216.40    8.58
  -2   5   2  220.00    8.57
  -2   5   2  207.09    8.52
   2   5  -2  207.08    8.40
  -2   5  -2  221.03    8.45
  -2  -5   2  226.52    8.72
   2  -5  -2  220.77    8.67
  -2  -5   2  223.35    8.75
   2  -5  -2  221.53    8.71
  -2   5  -2  217.23    8.49
   2   5   2  221.32    8.47
  -3   5   2  111.54    5.07
   3   5  -2  115.32    5.07
  -3   5   2  119.99    5.23
  -3  -5  -2  118.54    5.44
  -3   5   2  112.89    5.07
  -3  -5  -2  115.02    5.40
  -3   5  -2  138.47    5.21
  -3  -5   2  144.60    5.48
  -3   5  -2  138.32    5.22
  -3  -5   2  142.39    5.41
   3  -5  -2  137.17    5.40
   3   5   2  132.46    5.20
  -3   5  -2  132.09    5.08
   4   5  -2   38.08    1.90
   4  -5   2   37.58    1.87
  -4   5   2   39.04    1.85
  -4   5   2   38.72    1.83
   4   5  -2   37.12    1.87
   4   5  -2   38.55    1.88
  -4   5   2   37.60    1.84
  -4   5   2   38.48    2.00
  -4  -5  -2   39.33    2.22
  -4  -5  -2   41.62    2.25
  -4  -5  -2   39.03    1.87
  -4   5   2   40.33    2.05
   4   5   2   41.70    2.01
   4   5   2   41.19    1.94
  -4  -5   2   41.49    2.22
  -4   5  -2   42.93    1.85
  -4  -5   2   42.38    2.17
  -4   5  -2   42.83    2.03
   4   5   2   39.25    1.92
   4  -5  -2   40.16    1.90
   4   5   2   40.92    1.96
  -4   5  -2   41.05    1.97
   5   5  -2   11.09    0.81
   5  -5   2   12.21    0.85
   5   5  -2   11.45    0.86
  -5   5   2   12.54    0.85
  -5   5   2   10.90    0.90
  -5   5   2   11.96    0.82
  -5   5   2   12.59    0.88
  -5   5   2   12.25    1.00
   5   5  -2   11.52    0.88
  -5   5   2   11.38    0.94
  -5  -5  -2   10.39    1.12
   5   5  -2   11.32    0.84
  -5  -5  -2   11.51    1.14
  -5  -5  -2   11.30    0.84
   5   5   2   11.26    0.83
   5  -5  -2   11.99    0.86
  -5  -5   2   10.90    1.09
   5   5   2   10.72    0.88
  -5   5  -2   12.13    0.98
   5   5   2   11.25    0.87
  -5   5  -2   11.27    0.78
  -5   5  -2   11.33    0.92
  -5   5  -2   11.88    0.80
   5   5   2   12.06    0.95
  -5  -5   2   10.78    0.80
  -5  -5   2   10.37    1.12
   6   5  -2   18.86    1.17
  -6  -5  -2   17.27    1.55
  -6   5   2   19.26    1.39
  -6  -5  -2   18.23    1.17
   6   5  -2   19.30    1.17
  -6   5   2   19.32    1.19
  -6   5   2   19.66    1.19
  -6  -5  -2   18.07    1.65
   6   5  -2   19.13    1.24
   6   5  -2   19.32    1.13
  -6   5   2   19.26    1.17
   6  -5   2   19.22    1.20
   6   5  -2   19.30    1.28
  -6   5   2   19.03    1.18
   6   5   2   20.15    1.24
  -6   5  -2   20.05    1.18
   6  -5  -2   19.63    1.20
  -6   5  -2   20.88    1.40
  -6   5  -2   20.79    1.18
   6   5   2   19.72    1.22
   6   5   2   20.31    1.19
  -6   5  -2   20.37    1.19
  -6  -5   2   18.41    1.62
  -6   5  -2   20.15    1.22
   6   5   2   20.66    1.38
  -6  -5   2   19.77    1.13
  -6  -5   2   20.06    1.66
   7   5  -2   30.26    1.57
   7   5  -2   29.60    1.53
  -7   5   2   28.81    1.56
  -7  -5  -2   30.66    1.59
  -7   5   2   28.67    1.58
   7   5  -2   30.19    1.51
  -7  -5  -2   26.56    2.21
  -7  -5  -2   28.07    2.14
   7   5  -2   30.55    1.75
   7   5  -2   29.96    1.56
  -7   5   2   28.80    1.86
   7  -5   2   29.26    1.59
  -7   5   2   29.29    1.56
  -7   5   2   29.11    1.57
   7   5  -2   28.91    1.71
  -7  -5   2   29.87    1.55
   7   5   2   29.58    1.61
  -7   5  -2   30.99    1.62
  -7   5  -2   30.85    1.60
   7   5   2   29.68    1.56
  -7   5  -2   29.66    1.98
   7   5   2   29.71    1.58
   7   5   2   28.99    1.79
   7   5   2   29.50    1.60
  -7   5  -2   29.39    1.56
  -7   5  -2   29.42    1.87
   7  -5  -2   28.26    1.58
  -7  -5   2   26.35    2.09
  -7   5  -2   29.32    1.56
   8   5  -2    2.37    0.36
  -8   5   2    2.00    0.38
  -8  -5  -2    2.66    0.44
  -8   5   2    2.32    0.41
  -8   5   2    2.14    0.43
  -8   5   2    2.03    0.48
   8   5  -2    2.42    0.38
  -8  -5  -2    1.85    0.67
   8  -5   2    2.31    0.41
   8   5  -2    2.34    0.38
  -8  -5   2    2.04    0.96
   8   5   2    2.69    0.42
   8   5   2    2.08    0.52
   8   5   2    2.40    0.38
   8   5   2    2.25    0.41
   8  -5  -2    2.19    0.41
  -8   5  -2    2.20    0.41
   8   5   2    2.01    0.41
  -8   5  -2    2.27    0.49
  -8   5  -2    2.00    0.37
  -8   5  -2    2.06    0.41
   9   5  -2    7.89    0.53
   9  -5   2    8.13    0.78
   9   5  -2    8.25    0.59
  -9  -5  -2    9.09    1.28
   9   5  -2    8.15    0.55
  -9   5   2    8.04    0.66
   9   5  -2    8.25    0.60
  -9   5  -2    9.18    0.67
   9   5   2    8.57    0.62
  -9   5  -2    7.72    0.74
  -9   5  -2    8.24    0.64
   9   5   2    8.93    0.56
   9   5   2    8.91    0.57
   9   5   2    8.45    0.61
   9  -5  -2   10.71    0.76
   0  -6  -2   55.93    2.72
   0  -6  -2   56.87    2.72
   0   6   2   54.27    2.28
   0  -6   2   55.68    2.57
   0  -6   2   56.96    2.57
  -1  -6  -2   53.70    2.63
  -1   6   2   54.80    2.23
   1  -6   2   53.78    2.36
  -1  -6  -2   53.01    2.62
   1  -6  -2   50.43    2.50
  -1  -6   2   52.00    2.51
  -1  -6   2   50.75    2.45
   1   6   2   50.09    2.13
  -1   6  -2   49.64    2.14
   1  -6  -2   53.26    2.54
  -2   6   2   30.33    1.42
  -2   6   2   32.07    1.50
  -2  -6  -2   33.69    1.83
   2  -6   2   33.22    1.54
  -2  -6   2   29.38    1.67
   2   6   2   28.26    1.37
  -2   6  -2   27.63    1.39
   2  -6  -2   27.57    1.56
   2  -6  -2   28.40    1.62
  -2   6  -2   27.05    1.34
  -2  -6   2   28.35    1.70
  -3   6   2   15.32    1.03
  -3  -6  -2   15.58    1.20
  -3   6   2   15.70    0.96
  -3   6   2   15.47    0.90
  -3  -6  -2   15.10    1.19
  -3   6   2   14.93    0.87
  -3   6   2   15.34    0.91
   3   6   2   13.84    0.89
  -3   6  -2   13.43    0.86
  -3   6  -2   13.01    0.90
   3  -6  -2   13.07    0.95
  -3   6  -2   14.85    0.84
   3  -6  -2   12.17    0.86
  -3   6  -2   13.81    0.85
  -3   6  -2   13.73    1.08
  -3  -6   2   14.61    1.13
  -3  -6   2   13.48    1.14
  -4   6   2   15.66    0.97
   4  -6   2   14.59    0.94
  -4   6   2   15.09    0.96
  -4  -6  -2   14.89    0.92
   4   6  -2   15.16    0.99
  -4  -6  -2   14.75    1.34
  -4   6   2   15.24    0.97
  -4   6   2   14.18    1.06
  -4   6   2   15.39    1.11
  -4   6   2   13.77    1.15
   4   6   2   20.98    1.12
   4   6   2   21.24    1.22
  -4  -6   2   21.94    1.51
  -5   6   2   80.07    3.42
   5   6  -2   81.28    3.42
  -5   6   2   82.59    3.54
  -5  -6  -2   79.27    4.02
  -5  -6  -2   76.16    3.28
   5   6  -2   80.66    3.37
   5   6  -2   79.81    3.39
  -5   6   2   78.12    3.43
  -5   6   2   78.36    3.71
  -5   6   2   82.16    3.40
   5  -6   2   74.52    3.34
  -5  -6  -2   74.25    4.01
   5   6  -2   82.92    3.57
  -5  -6   2   77.74    3.87
  -5   6  -2   78.97    3.38
   5   6   2   78.51    3.78
  -5   6  -2   76.94    3.42
  -5   6  -2   76.12    3.94
  -5   6  -2   76.42    3.35
   5   6   2   79.13    3.48
   5   6   2   74.13    3.40
   5   6   2   73.44    3.42
  -5  -6   2   73.13    3.90
  -5   6  -2   77.21    3.38
   5  -6  -2   76.85    3.38
  -5   6  -2   76.99    3.66
  -6  -6  -2    2.20    0.78
   6   6  -2    2.67    0.53
   6  -6   2    1.99    0.41
  -6   6   2    1.78    0.40
   6   6  -2    2.13    0.43
   6   6  -2    2.33    0.46
  -6  -6  -2    2.16    0.83
   6   6  -2    2.05    0.40
  -6   6   2    1.94    0.43
  -6   6   2    2.24    0.47
  -6  -6  -2    2.23    0.41
  -6   6   2    2.38    0.55
   6   6  -2    2.21    0.48
  -6   6   2    2.07    0.56
   6  -6  -2    2.42    0.43
   6   6   2    3.11    0.52
  -6   6  -2    2.31    0.56
   6   6   2    2.43    0.45
  -6   6  -2    2.62    0.68
   6   6   2    2.53    0.50
   6   6   2    2.30    0.53
  -6   6  -2    2.66    0.55
  -6   6  -2    2.23    0.43
  -6  -6   2    2.83    0.87
  -6   6  -2    2.08    0.42
  -6   6  -2    2.85    0.48
  -7   6   2   44.17    2.10
  -7   6   2   43.89    2.09
   7   6  -2   47.15    2.55
   7   6  -2   44.02    2.03
  -7   6   2   42.49    2.40
   7   6  -2   45.96    2.08
  -7   6   2   41.29    2.11
   7  -6   2   45.50    2.21
  -7  -6  -2   42.17    2.81
  -7  -6  -2   41.59    2.97
   7   6  -2   43.97    2.03
   7   6  -2   45.80    2.10
  -7   6   2   43.73    2.39
   7   6  -2   44.48    2.25
   7   6   2   40.98    2.11
  -7   6  -2   41.15    2.39
   7  -6  -2   41.95    2.17
  -7   6  -2   43.23    2.13
   7   6   2   40.94    2.30
  -7  -6   2   40.91    2.73
  -7   6  -2   41.27    2.09
  -7   6  -2   45.77    3.23
  -7   6  -2   42.87    2.07
   7   6   2   41.89    2.06
   7   6   2   41.38    2.09
   7   6   2   41.53    2.07
   8   6  -2    6.38    0.55
  -8   6   2    6.24    0.58
   8   6  -2    6.15    0.55
  -8   6   2    6.11    0.58
   8  -6   2    6.70    0.57
   8   6  -2    7.29    0.60
  -8   6   2    5.97    0.61
  -8   6   2    6.48    0.59
   8   6  -2    6.41    0.52
  -8  -6  -2    5.74    1.10
   8   6   2    6.79    0.81
  -8   6  -2    6.28    0.59
  -8   6  -2    6.90    0.60
   8   6   2    6.50    0.60
  -8   6  -2    6.69    0.62
  -8   6  -2    7.08    0.61
   8   6   2    6.93    0.60
   8   6   2    6.92    0.58
   8   6   2    7.21    0.57
   8  -6  -2    7.01    0.59
   9  -6   2   16.33    0.85
  -9   6   2   15.65    0.90
   9   6  -2   15.51    0.87
   9   6  -2   15.12    0.81
   9   6  -2   15.43    0.97
   9   6   2   16.87    0.83
   9   6   2   16.78    0.90
   9   6   2   16.81    0.96
   9   6   2   16.68    0.84
  -9   6  -2   17.02    0.87
  -9   6  -2   17.02    0.90
   9  -6  -2   18.34    0.89
   0   7   2    0.30    0.16
   0  -7   2    0.26    0.32
   0  -7  -2    0.25    0.30
   0  -7   2    0.40    0.31
   0  -7  -2    0.55    0.34
  -1   7   2   19.66    1.07
  -1  -7  -2   19.23    1.44
   1  -7   2   19.25    1.21
  -1  -7  -2   18.20    1.40
   1  -7  -2   21.13    1.38
  -1  -7   2   22.58    1.38
  -1   7  -2   22.15    1.02
   1  -7  -2   22.29    1.39
   1   7   2   21.39    1.01
  -1  -7   2   21.38    1.39
  -1   7  -2   21.95    0.96
   2  -7   2   45.33    2.29
  -2  -7  -2   46.56    2.66
  -2   7   2   43.98    2.20
  -2   7   2   42.59    2.14
  -2   7   2   45.90    2.24
  -2  -7  -2   49.29    2.70
   2  -7  -2   51.92    2.43
   2  -7  -2   45.62    2.14
  -2  -7   2   53.83    2.57
   2   7   2   53.16    2.19
  -2   7  -2   52.94    2.18
   2  -7  -2   52.32    2.54
  -2  -7   2   57.39    2.84
  -3   7   2   96.83    3.91
  -3   7   2   93.55    3.89
  -3  -7  -2  101.29    4.56
   3  -7   2   90.04    3.77
  -3   7   2  100.19    4.09
  -3   7   2   98.98    4.11
   3   7  -2   94.60    3.86
  -3  -7  -2   99.52    4.59
  -3   7  -2   90.28    3.96
  -3  -7   2   91.15    4.39
  -3   7  -2   95.12    4.03
  -3   7  -2   87.43    3.84
  -3   7  -2   90.79    3.84
  -3  -7   2   94.67    4.34
   3  -7  -2   92.96    4.12
   3  -7  -2   85.03    3.84
  -3   7  -2   89.83    3.84
   3   7   2   90.66    3.97
   4  -7   2    1.59    0.33
  -4   7   2    1.31    0.40
  -4  -7  -2    1.09    0.52
  -4  -7  -2    1.20    0.70
  -4   7   2    1.27    0.35
  -4   7   2    1.62    0.37
  -4   7   2    1.43    0.36
  -4   7   2    1.75    0.54
   4   7  -2    1.16    0.33
  -4  -7   2    1.81    0.73
  -4   7  -2    1.75    0.37
   4  -7  -2    1.91    0.38
   4   7   2    1.12    0.41
  -4  -7   2    1.67    0.71
  -4   7  -2    2.07    0.39
   4   7   2    1.56    0.49
  -4   7  -2    1.63    0.36
   4   7   2    2.12    0.42
  -4   7  -2    1.94    0.40
  -4   7  -2    1.74    0.42
   5   7  -2   35.71    1.83
  -5   7   2   38.55    1.89
   5   7  -2   37.12    1.95
  -5  -7  -2   35.98    2.54
   5   7  -2   36.40    1.87
   5   7  -2   37.46    1.88
  -5   7   2   37.65    1.91
   5  -7   2   35.21    1.77
  -5  -7  -2   36.71    2.49
  -5   7   2   37.33    2.12
  -5   7   2   37.42    1.91
   5   7   2   36.33    2.05
   5   7   2   37.86    1.94
  -5   7  -2   38.91    1.89
  -5  -7   2   37.13    2.45
  -5   7  -2   39.67    1.87
   5   7   2   38.10    1.91
  -5   7  -2   38.81    2.16
   5   7   2   38.17    1.97
  -5   7  -2   36.69    2.03
  -5   7  -2   37.95    1.92
   5  -7  -2   38.14    1.84
  -5   7  -2   37.58    2.08
  -6  -7  -2   31.84    2.59
   6   7  -2   35.80    1.80
   6  -7   2   35.60    1.73
  -6   7   2   34.01    2.05
  -6   7   2   34.12    1.82
  -6   7   2   35.63    1.80
  -6  -7  -2   31.51    2.42
   6   7  -2   35.57    1.79
   6   7  -2   34.70    1.91
  -6   7   2   34.76    1.83
  -6   7   2   34.40    1.81
   6   7  -2   33.29    1.74
   6  -7  -2   38.41    1.80
  -6   7  -2   37.10    1.81
   6   7   2   37.18    1.85
  -6   7  -2   34.64    2.66
  -6   7  -2   37.20    1.84
  -6   7  -2   37.02    1.84
   6   7   2   36.30    1.87
  -6  -7   2   34.01    2.44
   6   7   2   36.23    2.04
  -6   7  -2   36.84    2.09
  -6   7  -2   37.45    1.85
   6   7   2   37.54    1.91
   6   7   2   37.73    1.83
  -7   7   2   12.82    0.87
   7   7  -2   11.37    0.83
   7   7  -2   11.76    0.93
  -7   7   2   12.43    0.87
   7  -7   2   12.35    0.81
  -7   7   2   12.30    1.16
  -7  -7  -2   11.35    1.46
  -7   7   2   12.33    0.87
  -7   7   2   12.53    0.90
   7   7  -2   12.83    0.88
  -7   7  -2   13.34    0.90
   7  -7  -2   13.04    0.84
  -7   7  -2   12.74    0.91
   7   7   2   12.26    0.88
   7   7   2   12.53    1.04
  -7   7  -2   12.82    1.17
  -7   7  -2   12.34    0.88
   7   7   2   12.53    0.90
  -7   7  -2   12.84    0.89
   7   7   2   12.47    0.99
   8   7  -2    7.79    0.54
  -8   7   2    7.79    0.61
  -8   7   2    7.63    0.65
  -8  -7  -2    5.77    1.14
  -8   7   2    7.61    0.61
   8  -7   2    7.65    0.54
   8   7  -2    7.89    0.58
   8   7  -2    7.82    0.55
   8   7   2    7.62    0.57
  -8   7  -2    7.15    0.60
  -8   7  -2    7.33    0.58
   8   7   2    7.60    0.61
   8  -7  -2    7.79    0.56
   8   7   2    7.63    0.60
  -8   7  -2    7.97    0.61
   8   7   2    7.06    0.55
  -8   7  -2    7.49    0.63
   0  -8   2   19.55    1.29
   0  -8  -2   20.01    1.44
   0  -8   2   20.66    1.37
   0   8   2   19.86    1.03
   0  -8  -2   19.29    1.45
  -1  -8  -2    2.37    0.59
  -1  -8  -2    2.53    0.68
   1  -8  -2    1.17    0.41
   1   8   2    0.89    0.24
  -1  -8   2    1.05    0.52
  -1   8  -2    1.30    0.27
   1  -8  -2    1.01    0.42
  -1  -8   2    0.77    0.53
  -1   8  -2    0.85    0.22
  -2  -8  -2   28.44    1.97
  -2   8   2   26.78    1.49
  -2   8   2   25.89    1.43
  -2  -8  -2   27.21    2.04
  -2   8   2   27.84    1.48
   2   8   2   29.17    1.45
   2  -8  -2   27.84    1.65
  -2  -8   2   29.83    1.82
  -2   8  -2   29.40    1.44
   2  -8  -2   27.81    1.77
  -2  -8   2   30.28    1.91
  -2   8  -2   29.01    1.47
  -3   8   2    0.79    0.33
   3   8  -2    1.23    0.31
  -3   8   2    0.91    0.35
  -3   8   2    0.91    0.33
  -3  -8  -2    1.05    0.62
  -3  -8  -2    0.86    0.59
  -3   8  -2    1.04    0.34
   3   8   2    1.16    0.35
  -3   8  -2    0.71    0.46
  -3   8  -2    0.83    0.32
  -3  -8   2    1.25    0.73
   3  -8  -2    0.75    0.36
  -3  -8   2    1.03    0.74
  -3   8  -2    1.33    0.36
   3  -8  -2    1.28    0.32
  -4   8   2   19.89    1.17
  -4   8   2   20.03    1.19
   4   8  -2   20.73    1.18
  -4  -8  -2   18.61    1.70
   4  -8   2   18.05    0.94
  -4   8   2   20.90    1.19
  -4   8   2   18.57    1.30
  -4   8   2   19.93    1.33
  -4  -8  -2   17.58    1.71
  -4  -8   2   17.17    1.76
  -4   8  -2   17.49    1.27
   4   8   2   18.16    1.23
  -4   8  -2   17.96    1.11
  -4   8  -2   17.98    1.23
  -4   8  -2   18.71    1.11
   4   8   2   17.11    1.26
   4   8   2   17.66    1.19
  -4   8  -2   17.06    1.11
   4  -8  -2   17.28    1.05
   5   8  -2   17.11    1.16
  -5   8   2   17.64    1.17
  -5  -8  -2   16.53    1.85
   5  -8   2   16.81    0.97
  -5   8   2   17.85    1.12
  -5   8   2   17.70    1.14
  -5  -8  -2   16.66    1.74
   5   8  -2   17.25    1.12
  -5   8   2   17.69    1.11
   5   8  -2   18.08    1.28
  -5   8   2   16.72    1.30
   5   8   2   18.87    1.28
   5   8   2   19.87    1.29
   5   8   2   18.87    1.17
  -5   8  -2   19.39    1.15
  -5  -8   2   17.31    1.83
  -5   8  -2   18.56    1.39
  -5   8  -2   19.61    1.13
  -5   8  -2   19.00    1.14
  -5   8  -2   19.30    1.32
  -5   8  -2   18.85    1.22
   5  -8  -2   18.25    1.05
   5   8   2   18.60    1.22
   6   8  -2    9.59    0.83
  -6  -8  -2    9.34    1.40
  -6  -8  -2    8.29    1.89
   6   8  -2   10.66    0.89
   6   8  -2    9.76    0.83
   6  -8   2   10.79    0.67
   6   8  -2    9.82    0.75
  -6   8   2   10.54    1.02
  -6   8   2   10.33    0.81
  -6   8   2   10.39    0.78
  -6   8   2   10.81    0.82
  -6   8   2    9.86    0.80
  -6   8  -2   10.43    0.77
   6  -8  -2   10.24    0.71
  -6   8  -2   10.21    0.81
  -6   8  -2   10.30    0.81
   6   8   2    9.80    0.85
  -6   8  -2    9.58    0.96
   6   8   2   11.20    0.96
   6   8   2   10.32    0.80
   6   8   2   11.64    1.31
   6   8   2    9.68    0.92
  -6   8  -2   10.39    0.80
   7   8  -2   19.87    1.09
  -7   8   2   19.74    1.11
  -7  -8  -2   19.26    1.92
   7   8  -2   19.04    1.22
  -7   8   2   18.93    1.11
  -7   8   2   18.71    1.11
   7   8  -2   19.31    1.04
   7   8  -2   18.70    1.08
   7   8  -2   19.69    1.10
   7  -8   2   19.57    0.94
  -7   8   2   18.88    1.16
   7   8   2   20.41    1.13
   7   8   2   19.74    1.11
   7   8   2   19.48    1.15
   7  -8  -2   20.53    1.02
  -7   8  -2   20.16    1.13
  -7   8  -2   19.77    1.18
   7   8   2   20.54    1.10
   7   8   2   19.07    1.29
  -7   8  -2   19.88    1.12
  -7   8  -2   20.19    1.14
  -8   8   2    1.32    0.31
  -8   8   2    1.39    0.28
  -8   8   2    1.41    0.30
   8   8  -2    1.54    0.26
   8   8  -2    1.74    0.28
   8   8   2    2.34    0.39
  -8   8  -2    2.53    0.32
  -8   8  -2    2.25    0.36
  -8   8  -2    2.39    0.35
   8   8   2    2.25    0.40
  -8   8  -2    2.54    0.41
   8   8   2    2.33    0.35
   8   8   2    2.58    0.30
   0  -9   2  182.92    7.28
   0   9   2  174.00    7.04
   0  -9  -2  172.77    7.60
   0  -9  -2  174.83    7.52
  -1  -9  -2    2.49    0.65
  -1  -9  -2    2.96    0.74
   1  -9   2    2.74    0.57
  -1   9   2    2.98    0.46
  -1  -9   2    3.59    0.75
  -1   9  -2    2.79    0.40
  -1  -9   2    3.25    0.77
   1  -9  -2    2.68    0.68
   1  -9  -2    2.78    0.60
  -2   9   2   94.43    4.04
  -2  -9  -2   89.66    4.61
  -2  -9  -2   90.65    4.55
  -2   9   2   92.61    3.93
  -2   9  -2   84.59    4.40
   2   9   2   95.59    3.97
   2  -9  -2   93.55    4.21
  -2  -9   2   98.11    4.37
  -2   9  -2   94.00    3.95
  -3  -9  -2    1.87    0.76
  -3   9   2    2.25    0.46
  -3   9   2    2.00    0.48
  -3   9   2    1.84    0.44
  -3  -9  -2    2.08    0.89
   3   9  -2    2.22    0.46
  -3   9   2    2.30    0.46
  -3   9  -2    3.19    0.53
  -3  -9   2    0.70    0.87
   3   9   2    3.14    0.52
  -3   9  -2    3.17    0.59
  -3   9  -2    2.86    0.48
  -3   9  -2    2.53    0.51
  -4   9   2   15.99    1.18
   4   9  -2   16.23    1.03
  -4   9   2   15.84    1.18
  -4  -9  -2   16.07    1.69
  -4   9   2   15.92    1.05
  -4   9   2   16.86    1.06
  -4   9   2   15.44    1.05
  -4  -9  -2   13.65    1.74
  -4   9  -2   16.57    1.06
  -4   9  -2   16.81    1.16
   4   9   2   16.67    1.16
   4   9   2   15.81    1.15
  -4   9  -2   16.20    1.03
  -4   9  -2   18.17    1.90
  -4   9  -2   16.22    1.03
  -5   9   2    0.48    0.28
  -5   9   2    0.10    0.24
  -5  -9  -2    0.45    1.50
  -5   9   2    0.44    0.27
  -5  -9  -2    0.55    0.69
  -5   9   2    0.32    0.34
  -5   9   2    0.29    0.32
   5   9  -2    0.59    0.33
   5   9  -2    0.63    0.39
  -5   9  -2    0.35    0.32
  -5   9  -2    0.25    0.27
   5   9   2    0.17    0.31
  -5   9  -2    0.53    0.29
  -5   9  -2    0.30    0.27
  -5   9  -2    0.03    0.37
   5   9   2    0.28    0.42
  -6   9   2    9.64    0.71
  -6   9   2   10.50    1.00
  -6   9   2   10.45    0.73
  -6   9   2    9.76    0.74
   6   9  -2    9.67    0.76
   6   9  -2   10.17    0.83
  -6  -9  -2    9.76    1.54
   6   9   2    6.67    0.66
   6   9   2    7.68    0.75
  -6   9  -2    7.85    0.65
  -6   9  -2    7.63    0.69
  -6   9  -2    7.85    0.91
   6   9   2    7.51    0.77
   6   9   2    6.51    0.77
  -6   9  -2    7.29    0.65
  -6   9  -2    7.27    0.68
   7   9  -2    4.60    0.62
  -7   9   2    4.20    0.47
   7   9  -2    3.73    0.40
  -7   9   2    4.34    0.44
  -7   9   2    3.94    0.48
   7   9   2    4.11    0.54
   7   9   2    4.35    0.43
  -7   9  -2    4.04    0.45
  -7   9  -2    3.95    0.44
  -7   9  -2    4.59    0.49
   7   9   2    5.15    0.51
   7   9   2    3.98    0.49
  -7   9  -2    3.87    0.44
  -1 -10  -2   66.99    3.63
  -1  10   2   59.96    3.05
   1 -10  -2   71.62    3.44
   1  10   2   74.27    3.11
  -1  10  -2   76.62    3.07
  -2 -10  -2   12.46    1.51
  -2  10   2   15.00    1.02
  -2 -10  -2   14.61    1.50
  -2  10   2   14.47    1.02
  -2  10  -2   13.89    0.96
   2  10   2   14.67    1.01
   2 -10  -2   13.14    1.14
  -3 -10  -2    0.84    0.74
  -3  10   2    0.81    0.33
  -3 -10  -2    1.05    1.02
  -3  10   2    0.63    0.41
  -3  10   2    1.31    0.43
  -3  10   2    0.77    0.36
  -3  10  -2    1.11    0.38
   3  10   2    1.46    0.43
  -3  10  -2    0.85    0.41
  -4 -10  -2    4.04    1.10
  -4  10   2    4.06    0.62
  -4  10   2    3.94    0.58
  -4  10   2    3.97    0.63
   4  10  -2    3.39    0.60
  -4 -10  -2    3.43    1.53
  -4  10  -2    4.29    0.65
   4  10   2    4.16    0.63
  -4  10  -2    3.82    0.55
   4  10   2    4.11    0.66
  -4  10  -2    3.86    0.59
  -4  10  -2    4.01    0.61
  -5 -10  -2   16.96    1.91
  -5  10   2   18.57    1.07
  -5  10   2   18.36    1.29
  -5  10  -2   17.74    1.06
  -5  10  -2   16.95    1.08
  -5  10  -2   17.14    1.03
   5  10   2   16.93    1.07
  -5  10  -2   16.88    1.10
  -5  10  -2   17.51    1.25
   5  10   2   18.95    1.47
  -6  10   2    0.43    0.26
   6  10  -2    0.54    0.26
  -6  10   2    0.30    0.24
  -6  10   2    0.32    0.20
  -6  10  -2    0.88    0.28
  -6  10  -2    0.55    0.24
  -6  10  -2    0.38    0.26
   6  10   2    0.53    0.26
   0  11   2    2.10    0.50
   0 -11  -2    1.98    0.62
  -1 -11  -2   17.84    1.48
  -1 -11  -2   17.01    1.97
  -1  11   2   19.25    1.18
   1  11   2   18.03    1.22
   1 -11  -2   17.59    1.33
  -2  11   2   12.54    0.98
  -2 -11  -2   11.74    1.63
  -2  11   2   13.05    0.93
  -2 -11  -2   13.72    1.86
  -2  11  -2   12.78    0.95
  -3  11   2    3.93    0.56
  -3  11   2    4.44    0.73
  -3 -11  -2    4.29    0.99
  -3  11  -2    4.62    0.69
  -3  11  -2    4.07    0.67
  -4 -11  -2    7.14    1.46
  -4  11   2    6.78    0.74
  -4  11   2    7.17    0.70
  -4  11   2    7.13    0.63
  -4  11  -2    5.99    0.74
  -4  11  -2    6.98    0.61
  -5  11   2    3.25    0.50
  -5  11   2    3.50    0.42
  -5  11   2    3.37    0.51
  -5  11  -2    2.53    0.41
   5  11   2    2.64    0.46
  -5  11  -2    2.76    0.44
  -5  11  -2    2.50    0.52
   0 -12  -2   11.18    1.26
  -1 -12  -2    5.90    1.04
  -2  12   2    9.13    0.79
  -3  12   2    2.00    0.38
  -4  12   2    2.41    0.41
  -4  12  -2    3.56    0.50
   0   0  -3    0.05    0.07
   0   0  -3    0.04    0.06
   0   0  -3    0.13    0.08
   1   0  -3  292.40   10.44
  -1   0  -3  261.98   10.48
   1   0  -3  274.42   10.48
   1   0  -3  265.68   10.51
   1   0   3  282.21   10.57
  -1   0  -3  273.77   10.49
  -2   0   3  109.00    4.23
   2   0   3  105.09    4.27
  -2   0  -3  104.72    4.20
   2   0  -3  106.81    4.18
  -2   0  -3  104.88    4.19
  -3   0   3    0.02    0.17
  -3   0  -3    0.26    0.14
   3   0   3    0.26    0.17
   3   0  -3    0.14    0.10
  -3   0  -3    0.22    0.13
   4   0   3   16.30    0.97
  -4   0  -3   14.79    0.91
   4   0  -3   15.06    0.80
  -4   0  -3   14.93    0.82
   4   0  -3   14.52    0.87
  -4   0   3   15.16    0.88
   4   0  -3   14.05    0.80
  -4   0  -3   14.26    0.91
   4   0   3   15.32    0.95
   4   0  -3   15.46    0.88
  -4   0   3   14.39    0.93
   5   0   3    5.12    0.51
   5   0  -3    4.77    0.52
  -5   0  -3    5.17    0.62
   5   0  -3    5.01    0.45
  -5   0  -3    5.69    0.53
   5   0   3    4.74    0.48
  -5   0  -3    5.35    0.58
  -5   0   3    5.12    0.53
  -5   0  -3    5.13    0.60
   5   0  -3    5.05    0.43
  -5   0  -3    5.01    0.49
   5   0   3    4.88    0.56
  -6   0   3    2.49    0.47
   6   0   3    2.51    0.53
  -6   0  -3    2.66    0.51
   6   0   3    2.53    0.43
   6   0  -3    2.02    0.36
  -6   0   3    2.06    0.46
   6   0  -3    2.51    0.34
  -6   0  -3    2.57    0.44
  -6   0   3    2.30    0.70
   6   0   3    2.81    0.41
  -6   0  -3    2.88    0.49
   6   0  -3    2.28    0.59
  -6   0  -3    2.82    0.58
   6   0   3    2.35    0.38
  -6   0  -3    2.53    0.59
   6   0  -3    2.44    0.35
   6   0  -3    2.90    0.46
  -6   0  -3    2.56    0.49
   6   0   3    3.41    0.62
   6   0  -3    2.45    0.43
  -7   0  -3    9.42    0.82
  -7   0  -3    9.13    0.83
   7   0  -3    9.04    0.70
  -7   0   3    9.41    1.10
  -7   0  -3    8.72    0.99
   7   0   3    9.39    0.73
   7   0   3    9.40    1.05
   7   0  -3    9.65    0.86
   7   0  -3    9.89    0.71
   7   0  -3    9.60    0.64
  -7   0  -3    9.47    0.97
   7   0  -3    9.84    0.74
   7   0   3    9.69    0.78
   7   0   3    9.61    0.67
   7   0  -3    9.46    0.90
   7   0   3   10.44    0.79
  -8   0  -3    6.69    0.66
   8   0   3    7.37    0.91
   8   0  -3    7.03    0.62
   8   0  -3    6.64    0.56
   8   0  -3    7.64    0.99
   8   0  -3    6.82    0.58
  -8   0   3    6.55    0.77
   8   0   3    6.94    0.64
   8   0  -3    5.44    1.00
   8   0   3    6.27    0.59
  -8   0  -3    6.50    0.97
  -8   0  -3    7.25    0.83
   8   0  -3    6.57    0.51
   8   0   3    6.56    0.57
   8   0   3    6.02    0.56
  -8   0   3    6.09    1.10
  -9   0  -3    5.23    0.68
  -9   0   3    4.90    0.63
   9   0  -3    4.33    0.59
  -9   0  -3    4.87    0.81
   9   0  -3    4.78    0.41
   9   0   3    5.36    0.43
   9   0   3    4.82    0.52
   9   0  -3    5.14    0.50
  -9   0  -3    3.80    0.93
   9   0   3    5.09    0.76
  10   0  -3   22.62    1.01
  10   0   3   25.27    1.30
 -10   0  -3   21.17    1.54
 -10   0  -3   23.97    1.28
  10   0  -3   24.53    1.35
   0   1  -3  289.65   11.00
   0   1  -3  279.68   11.01
   0  -1  -3  303.75   11.07
   0   1   3  293.72   11.07
   0  -1  -3  283.67   11.05
   1  -1  -3  573.38   21.68
   1  -1  -3  569.75   21.66
   2   1  -3   95.03    3.94
  -2  -1  -3  103.15    4.06
   2  -1   3  100.53    4.14
  -2   1   3   94.51    3.99
  -2  -1  -3   95.72    3.96
   2   1   3  104.04    4.06
   2  -1  -3   98.09    3.95
  -2   1  -3  105.24    3.97
  -2   1  -3  103.22    3.97
  -3  -1  -3  251.58    9.97
  -3  -1  -3  259.49    9.96
  -3   1   3  265.65   10.00
   3   1  -3  251.72    9.93
   3  -1   3  248.47    9.98
   3  -1  -3  256.05    9.91
   3   1   3  260.90   10.04
  -3   1  -3  259.14    9.96
   3  -1  -3  256.62    9.93
   4   1  -3   96.49    3.88
   4   1  -3   96.41    3.80
  -4  -1  -3   95.67    4.00
   4  -1   3   98.87    3.94
   4  -1   3   99.27    3.83
   4   1  -3   95.78    3.77
  -4  -1  -3   98.50    3.94
  -4   1   3   97.58    3.94
  -4   1  -3   89.92    3.79
   4   1   3   85.97    3.81
  -4   1  -3   90.79    3.91
  -4   1  -3   93.12    3.92
   4  -1  -3   87.67    3.85
   4   1   3   91.26    3.86
   4   1   3   90.52    3.96
   4  -1  -3   94.83    3.78
   4  -1  -3   91.87    3.84
  -4   1  -3   88.53    3.77
   4  -1  -3   89.68    3.74
  -5   1   3   42.12    2.03
   5   1  -3   41.23    1.94
   5   1  -3   43.72    1.92
  -5   1   3   41.92    1.85
  -5  -1  -3   43.07    2.11
   5  -1   3   43.09    1.86
  -5   1   3   42.00    1.85
   5  -1   3   40.46    1.87
   5   1  -3   43.44    1.81
   5  -1   3   42.89    1.86
  -5  -1  -3   40.40    2.04
  -5  -1  -3   39.54    2.01
   5  -1   3   40.44    1.98
   5  -1  -3   38.65    1.77
   5   1   3   36.81    1.87
   5   1   3   38.24    1.89
   5  -1  -3   37.54    1.91
  -5   1  -3   37.64    1.82
  -5   1  -3   38.11    2.01
  -5   1  -3   38.52    1.84
  -5   1  -3   37.96    2.00
   5  -1  -3   36.97    1.72
   5  -1  -3   37.53    1.87
   5   1   3   37.25    1.84
   5   1   3   37.73    2.01
  -6  -1  -3   23.29    1.31
   6  -1   3   23.37    1.18
  -6   1   3   22.93    1.56
   6  -1   3   25.42    1.36
  -6   1   3   24.85    1.29
   6   1  -3   23.96    1.25
   6   1  -3   24.12    1.41
  -6  -1  -3   22.75    1.54
   6   1  -3   23.28    1.37
   6  -1   3   23.89    1.28
   6   1  -3   23.61    1.26
  -6   1   3   23.47    1.27
  -6   1   3   24.17    1.29
   6   1  -3   24.11    1.20
   6  -1   3   23.87    1.25
  -6  -1  -3   23.03    1.51
   6  -1  -3   21.46    1.56
   6  -1  -3   22.95    1.14
  -6   1  -3   24.73    1.66
   6  -1  -3   23.30    1.34
   6   1   3   23.11    1.32
  -6   1  -3   23.99    1.29
  -6   1  -3   23.01    1.29
   6   1   3   24.55    1.26
   6   1   3   23.95    1.32
   6   1   3   23.32    1.32
   6   1   3   22.64    1.44
  -6   1  -3   24.01    1.61
   6  -1  -3   23.36    1.24
   6  -1  -3   23.70    1.56
   6  -1  -3   24.07    1.21
   6  -1  -3   23.55    1.21
  -6   1  -3   22.94    1.27
  -7  -1  -3   25.14    1.39
   7   1  -3   25.29    1.58
   7  -1   3   24.34    1.57
  -7   1   3   26.14    1.44
   7   1  -3   25.41    1.35
   7   1  -3   26.34    1.31
   7  -1   3   25.46    1.35
  -7   1   3   25.10    1.68
   7   1  -3   24.54    1.35
   7  -1   3   25.96    1.40
   7   1  -3   25.40    1.40
  -7  -1  -3   24.01    1.77
  -7   1   3   24.80    1.40
   7   1   3   25.96    1.62
  -7   1  -3   27.29    1.43
   7  -1  -3   26.94    1.33
   7   1   3   28.51    1.47
  -7   1  -3   28.75    2.08
   7  -1  -3   25.87    1.25
   7   1   3   27.01    1.41
   7   1   3   26.89    1.36
   7  -1  -3   27.10    1.63
  -7  -1   3   27.49    1.61
   7  -1  -3   26.75    1.39
  -7   1  -3   27.52    1.70
   7  -1  -3   27.92    1.35
   7  -1  -3   25.06    1.59
  -7  -1   3   27.53    1.81
  -7   1  -3   25.57    1.40
   7   1   3   26.40    1.43
  -7   1  -3   24.17    1.42
  -8   1   3   19.61    1.37
   8   1  -3   19.48    1.15
   8   1  -3   18.05    1.31
   8   1  -3   19.40    1.12
   8  -1   3   18.73    1.04
   8   1  -3   20.51    1.10
   8   1  -3   20.85    1.70
  -8  -1  -3   18.22    1.61
   8  -1   3   16.48    1.10
  -8  -1  -3   20.20    1.33
   8   1  -3   18.93    1.04
   8  -1   3   19.76    1.33
   8  -1   3   19.01    1.13
  -8  -1  -3   19.92    1.61
   8   1   3   21.53    1.14
   8  -1  -3   20.62    1.36
  -8  -1   3   21.62    1.80
   8  -1  -3   21.28    1.08
  -8   1  -3   19.96    1.56
   8   1   3   21.57    1.18
   8  -1  -3   21.16    1.10
   8   1   3   20.66    1.07
   8  -1  -3   21.88    1.17
  -8   1  -3   21.27    1.17
  -8   1  -3   21.02    1.23
   8   1   3   22.25    1.23
  -8   1  -3   21.48    1.45
  -8  -1   3   20.58    1.32
   9   1  -3    4.32    0.41
   9   1  -3    4.27    0.47
   9  -1   3    4.39    0.38
   9   1  -3    4.19    0.45
  -9  -1  -3    4.44    0.90
   9  -1   3    4.49    0.62
  -9  -1  -3    4.30    0.59
  -9   1   3    4.64    0.67
   9   1  -3    4.21    0.41
   9   1   3    4.78    0.73
   9  -1  -3    4.99    0.55
   9  -1  -3    5.18    0.40
   9  -1  -3    6.26    0.74
   9   1   3    4.98    0.44
  -9  -1   3    4.72    0.59
   9   1   3    5.08    0.51
   9   1   3    4.71    0.54
  -9   1  -3    4.45    0.70
  -9  -1   3    5.51    0.97
  10   1  -3   11.20    0.77
  10   1  -3   11.33    0.61
  10  -1   3   12.37    0.79
 -10  -1  -3   11.75    0.80
 -10  -1  -3   10.46    1.09
 -10   1  -3   15.67    1.17
  10  -1  -3   14.02    0.87
 -10   1  -3   11.54    1.06
  10   1   3   12.75    0.68
   0   2  -3   88.28    3.50
   0  -2  -3   89.96    3.55
   0  -2  -3   91.29    3.65
   0   2   3   94.19    3.58
  -1  -2  -3  217.59    9.05
  -1   2   3  230.19    9.12
   1   2  -3  237.23    9.07
  -1  -2  -3  234.23    9.15
  -1   2  -3  245.35    9.06
  -1   2  -3  239.52    9.03
   1  -2  -3  250.13    9.19
   1  -2  -3  233.86    9.10
   1   2   3  246.35    9.12
   2   2  -3  130.13    5.07
  -2  -2  -3  124.29    5.18
  -2   2   3  125.55    5.13
  -2   2   3  129.00    5.15
  -2  -2  -3  129.34    5.16
  -2  -2  -3  122.40    5.07
  -2   2  -3  131.21    5.07
   2  -2  -3  135.57    5.14
   2   2   3  131.98    5.16
  -2  -2   3  131.13    5.04
  -2   2  -3  131.57    5.09
   2  -2  -3  127.79    5.10
   2  -2  -3  136.49    5.15
  -3   2   3   23.41    1.12
  -3  -2  -3   23.07    1.07
   3   2  -3   23.59    1.06
   3  -2  -3   19.43    1.02
   3   2   3   18.53    1.09
  -3   2  -3   18.28    1.03
  -3   2  -3   18.71    1.02
  -3  -2   3   18.41    1.02
  -4   2   3   47.28    2.32
   4   2  -3   47.47    2.20
  -4  -2  -3   45.02    2.26
  -4   2   3   48.07    2.31
   4  -2   3   45.91    2.25
  -4   2   3   45.18    2.17
  -4  -2  -3   49.24    2.36
   4   2  -3   45.02    2.22
  -4   2   3   47.95    2.18
   4   2  -3   46.06    2.16
   4   2   3   52.21    2.24
  -4   2  -3   56.23    2.33
  -4  -2   3   52.76    2.31
   4  -2  -3   52.61    2.25
  -4   2  -3   52.20    2.18
  -4   2  -3   54.56    2.19
   4   2   3   52.36    2.37
  -4   2  -3   54.26    2.33
   4  -2  -3   55.09    2.24
   4   2   3   53.80    2.38
  -5  -2  -3   83.26    3.70
   5   2  -3   80.69    3.37
   5  -2   3   78.87    3.35
  -5   2   3   80.99    3.49
   5   2  -3   82.86    3.49
   5  -2   3   81.70    3.31
  -5   2   3   84.47    3.58
   5   2  -3   80.08    3.36
   5   2  -3   83.18    3.33
  -5   2   3   81.56    3.37
   5   2   3   77.77    3.59
   5  -2  -3   75.27    3.44
   5   2   3   75.36    3.38
   5  -2  -3   80.76    3.25
  -5   2  -3   78.59    3.36
  -5   2  -3   81.41    3.59
   5  -2  -3   80.74    3.30
  -5   2  -3   78.34    3.44
  -5  -2   3   78.39    3.58
   5  -2  -3   75.04    3.40
   6  -2   3   17.19    0.98
  -6   2   3   18.66    1.47
  -6  -2  -3   18.77    1.37
  -6  -2  -3   17.12    1.17
  -6   2   3   18.63    1.07
  -6   2   3   18.09    1.02
   6  -2   3   17.51    1.04
   6  -2   3   17.65    1.02
   6   2  -3   19.35    0.99
  -6   2   3   18.93    1.07
   6   2  -3   17.85    1.04
  -6   2   3   18.22    1.28
  -6   2   3   19.78    1.07
   6   2  -3   18.64    1.13
   6   2  -3   18.24    1.14
   6  -2  -3   15.59    0.92
  -6  -2   3   15.11    1.28
   6   2   3   16.21    1.18
   6   2   3   15.41    1.04
   6   2   3   15.56    1.05
  -6  -2   3   15.12    1.10
   6  -2  -3   15.19    0.91
   6   2   3   15.59    1.00
  -6   2  -3   15.86    1.24
  -6   2  -3   15.05    1.17
   6  -2  -3   14.64    1.12
   6  -2  -3   14.89    0.87
  -6   2  -3   15.56    1.01
   6  -2  -3   15.95    0.99
  -6   2  -3   15.63    1.02
   6  -2  -3   14.86    1.18
  -6   2  -3   15.21    1.00
   7   2  -3   25.62    1.32
   7   2  -3   26.78    1.61
   7  -2   3   25.29    1.46
   7   2  -3   25.28    1.28
  -7   2   3   26.80    1.32
   7   2  -3   25.40    1.30
  -7   2   3   25.57    1.33
  -7  -2  -3   25.10    1.80
  -7   2   3   25.46    1.35
   7   2  -3   25.92    1.24
  -7   2   3   25.21    1.33
   7  -2   3   24.37    1.19
   7  -2   3   23.89    1.29
  -7  -2  -3   25.90    1.79
  -7  -2  -3   25.52    1.49
   7  -2  -3   20.43    1.22
  -7  -2   3   21.63    1.40
   7  -2  -3   20.31    1.51
  -7   2  -3   22.36    1.67
  -7   2  -3   20.86    1.28
  -7   2  -3   20.87    1.29
   7   2   3   20.69    1.30
   7   2   3   20.84    1.31
   7   2   3   20.97    1.48
  -7   2  -3   21.30    1.28
   7   2   3   21.21    1.25
  -7   2  -3   21.41    1.30
  -7  -2   3   23.17    1.72
  -7   2  -3   21.45    1.69
   7  -2  -3   20.85    1.16
   7   2   3   22.02    1.29
   7  -2  -3   21.45    1.20
   8   2  -3    0.36    0.22
   8   2  -3    0.42    0.33
  -8  -2  -3    0.34    0.32
   8  -2   3    0.57    0.34
  -8  -2  -3    0.53    0.62
  -8  -2  -3    0.42    0.44
   8  -2   3    0.49    0.22
  -8   2   3    0.23    0.44
   8   2  -3    0.38    0.20
   8   2  -3    0.45    0.20
  -8   2   3    0.43    0.34
   8   2  -3    0.47    0.41
   8   2  -3    0.40    0.22
   8   2   3    0.46    0.24
   8  -2  -3    0.97    0.35
  -8   2  -3    0.82    0.41
  -8   2  -3    0.92    0.54
   8   2   3    0.73    0.93
   8  -2  -3    0.50    0.20
   8   2   3    0.52    0.24
  -8   2  -3    0.76    0.32
  -8  -2   3    0.83    0.35
  -8  -2   3    0.44    0.61
   8  -2  -3    0.41    0.33
   8   2   3    0.49    0.29
   8   2   3    0.48    0.23
  -8   2  -3    0.78    0.28
   9   2  -3   23.46    1.16
  -9  -2  -3   22.84    1.36
   9  -2   3   22.04    1.31
   9   2  -3   23.20    1.21
   9   2  -3   22.45    1.19
  -9  -2  -3   23.85    1.75
   9   2  -3   21.93    1.09
   9   2   3   23.77    1.17
  -9  -2   3   23.55    1.79
   9   2   3   23.01    1.20
   9  -2  -3   23.01    1.33
   9   2   3   24.02    1.23
  -9   2  -3   23.23    1.45
   9   2   3   22.56    1.12
  -9   2  -3   22.01    1.13
 -10  -2  -3    7.80    0.58
  10  -2   3    7.08    0.55
  10   2  -3    7.69    0.43
  10   2  -3    7.63    0.50
  10  -2  -3    5.86    0.54
  10   2   3    5.79    0.45
 -10   2  -3    5.92    0.88
   0  -3   3  863.76   31.20
   0  -3  -3  809.59   31.35
   0  -3  -3  800.17   31.39
  -1  -3  -3   15.30    0.85
  -1   3   3   16.95    0.77
  -1  -3  -3   16.22    0.89
   1   3   3   14.24    0.72
  -1   3  -3   14.23    0.65
  -1   3  -3   14.65    0.69
  -1  -3   3   14.74    0.75
   1  -3  -3   14.75    0.86
   1  -3  -3   14.55    0.88
  -2   3   3   53.62    2.12
  -2   3   3   52.46    2.09
  -2  -3  -3   52.54    2.20
   2   3  -3   52.92    1.98
  -2  -3  -3   53.68    2.18
  -2  -3   3   44.02    2.01
  -2   3  -3   42.45    1.99
   2   3   3   43.06    2.04
  -2   3  -3   46.40    1.98
   2  -3  -3   41.69    2.01
   2  -3  -3   50.19    2.36
   2  -3  -3   42.61    2.08
  -3   3   3   61.88    2.82
   3   3  -3   60.80    2.74
   3  -3   3   59.43    2.72
  -3   3   3   61.97    2.83
  -3  -3  -3   65.97    2.91
  -3   3   3   58.50    2.71
  -3  -3  -3   63.51    2.91
   3  -3  -3   70.66    2.80
  -3   3  -3   70.08    2.79
   3   3   3   72.63    2.90
  -3   3  -3   72.05    2.82
   3  -3  -3   71.65    2.85
  -4   3   3   33.41    1.73
  -4   3   3   33.10    1.75
   4   3  -3   30.43    1.62
   4   3  -3   32.08    1.64
  -4   3   3   32.30    1.76
  -4   3   3   33.48    1.60
   4   3  -3   32.70    1.60
  -4  -3  -3   31.67    1.80
  -4   3   3   31.60    1.58
  -4  -3  -3   34.24    1.82
  -4  -3   3   35.60    1.74
  -4   3  -3   37.34    1.60
   4   3   3   36.86    1.70
  -4   3  -3   37.91    1.67
  -4   3  -3   36.14    1.73
  -4   3  -3   37.00    1.72
   4  -3  -3   36.14    1.68
   4   3   3   37.06    1.79
   5   3  -3    9.37    0.78
  -5  -3  -3    9.70    0.92
   5   3  -3    9.38    0.68
  -5   3   3    9.26    0.72
   5   3  -3    9.04    0.74
  -5  -3  -3    9.66    0.86
   5   3  -3   10.02    0.72
  -5  -3  -3    9.93    0.93
  -5   3   3    9.75    0.72
  -5   3   3    9.75    0.83
  -5   3   3    9.93    0.73
  -5   3   3    9.60    0.80
   5  -3  -3   11.41    0.80
   5   3   3   11.23    0.82
   5   3   3   10.78    0.79
  -5   3  -3   11.31    0.84
   5  -3  -3   10.61    0.70
   5   3   3   11.24    0.77
  -5  -3   3   10.39    0.82
   5   3   3   11.26    0.88
  -5  -3   3   10.95    0.93
  -5   3  -3   10.64    0.71
  -5   3  -3   10.69    0.72
  -5   3  -3   10.08    0.70
  -5   3  -3   10.54    1.26
  -6  -3  -3   11.42    1.10
   6   3  -3   11.48    0.82
  -6  -3  -3   11.64    0.91
  -6   3   3   11.40    0.80
   6  -3   3   11.56    0.80
  -6   3   3   10.45    0.75
  -6   3   3   11.10    0.76
   6   3  -3   10.68    0.77
   6  -3   3   10.66    0.85
  -6   3   3   10.34    0.94
   6   3  -3   11.21    0.75
  -6   3  -3    8.17    0.70
   6  -3  -3    7.99    0.80
   6   3   3    7.81    0.69
  -6   3  -3    8.52    0.70
  -6  -3   3    7.17    1.02
   6   3   3    7.84    0.83
   6   3   3    8.29    0.74
  -6   3  -3    7.50    0.72
   6  -3  -3    7.88    0.63
   6  -3  -3    7.48    0.74
   6   3   3    8.10    0.76
  -6   3  -3    8.40    0.89
  -6   3  -3    7.93    0.69
  -6   3  -3    7.77    0.82
  -6  -3   3    8.45    0.76
  -6  -3   3    8.64    1.03
  -7  -3  -3  103.32    4.39
   7   3  -3   98.35    4.15
  -7   3   3  101.13    4.22
  -7   3   3   99.13    4.21
  -7   3   3   98.54    4.23
  -7  -3  -3   99.27    4.83
   7   3  -3  101.46    4.42
  -7   3   3   98.38    4.16
  -7   3   3   93.84    4.49
   7   3  -3  103.24    4.38
   7   3  -3   99.34    4.44
  -7  -3  -3   95.79    4.84
   7  -3   3   99.95    4.34
   7   3  -3   98.33    4.20
   7   3  -3   97.31    4.19
  -7  -3   3   97.46    4.67
  -7   3  -3   96.78    4.59
  -7   3  -3  100.21    4.25
  -7   3  -3   97.70    4.20
  -7   3  -3   97.34    4.68
   7   3   3  100.98    4.29
   7   3   3  102.24    4.31
  -7  -3   3   98.33    4.85
   7  -3  -3   99.07    4.01
  -7  -3   3   99.41    4.30
   7   3   3   99.30    4.23
   7  -3  -3   97.32    4.30
   7   3   3  108.56    4.35
  -7   3  -3  100.45    4.23
   7   3   3   98.25    4.51
  -8  -3  -3   55.28    2.63
  -8  -3  -3   49.87    3.11
  -8  -3  -3   56.29    3.11
   8   3  -3   55.97    2.43
   8   3  -3   55.96    2.45
   8   3  -3   58.90    2.53
   8   3  -3   56.30    2.34
  -8   3   3   54.47    2.42
   8   3  -3   53.96    2.60
   8   3  -3   58.50    3.01
  -8   3   3   51.91    2.44
  -8   3   3   55.65    2.75
   8   3   3   47.33    2.44
  -8  -3   3   51.02    2.52
  -8   3  -3   49.49    2.40
   8   3   3   50.10    2.44
   8   3   3   52.04    2.48
  -8   3  -3   49.71    2.44
  -8  -3   3   53.90    3.07
  -8   3  -3   50.38    2.43
  -8   3  -3   47.99    2.35
   8   3   3   50.36    2.35
   8   3   3   46.43    2.64
  -8   3  -3   48.09    2.72
   9   3  -3    5.01    0.48
   9   3  -3    5.93    0.47
   9   3  -3    5.55    0.50
  -9  -3  -3    5.83    0.60
   9   3  -3    5.61    0.45
   9  -3   3    5.37    0.59
  -9  -3  -3    5.72    0.90
  -9   3  -3    5.54    0.88
  -9   3  -3    6.26    0.51
   9   3   3    5.66    0.53
  -9  -3   3    5.55    1.63
   9   3   3    5.80    0.67
   9   3   3    5.94    0.48
   9  -3  -3    5.72    0.57
   9   3   3    5.75    0.46
  -9   3  -3    5.47    0.60
  10  -3   3    6.79    0.51
  10   3  -3    6.97    0.47
  10   3  -3    7.46    0.54
  10   3   3    5.90    0.50
  10   3   3    6.02    0.63
 -10   3  -3    6.72    0.73
  10  -3  -3    6.14    0.51
   0  -4   3  360.81   12.97
   0  -4  -3  324.59   13.12
   0   4   3  332.79   12.88
   0  -4  -3  331.75   13.16
  -1  -4  -3   84.84    4.07
  -1  -4  -3   90.18    4.08
  -1   4   3   84.46    3.88
  -1   4  -3  106.54    3.78
   1  -4  -3  102.14    4.12
  -1  -4   3  108.86    3.99
   1  -4  -3  104.00    4.14
  -1   4  -3  101.62    3.83
  -2  -4  -3  170.51    6.97
  -2   4   3  170.77    6.80
   2   4  -3  155.31    6.70
  -2   4   3  171.59    6.83
  -2  -4  -3  177.82    6.99
   2   4  -3  169.81    6.64
   2   4   3  175.02    6.78
  -2   4  -3  173.16    6.74
  -2   4  -3  173.29    6.70
   2  -4  -3  174.41    6.92
  -2  -4   3  186.99    6.85
   2  -4  -3  173.91    6.89
  -3   4   3  103.20    4.41
   3   4  -3  105.02    4.41
  -3  -4  -3  110.58    4.70
  -3   4   3  109.39    4.56
  -3   4   3  104.61    4.41
  -3  -4  -3  112.75    4.71
  -3   4  -3  113.69    4.50
   3  -4  -3  113.22    4.54
   3   4   3  112.74    4.55
  -3  -4   3  119.93    4.57
   3  -4  -3   98.33    4.54
  -3  -4   3  114.91    4.63
  -3   4  -3  111.64    4.46
  -3   4  -3  108.79    4.37
  -4   4   3   36.64    1.92
   4   4  -3   34.42    1.87
  -4  -4  -3   36.36    2.02
  -4   4   3   37.03    1.75
  -4   4   3   38.43    2.14
   4   4  -3   34.65    1.73
  -4   4   3   35.09    1.87
  -4   4   3   34.61    1.73
  -4  -4  -3   35.44    2.00
   4   4  -3   37.12    1.80
   4   4   3   39.82    1.85
  -4  -4   3   40.29    1.94
  -4   4  -3   39.27    1.88
  -4  -4   3   38.75    2.35
   4   4   3   39.50    1.93
  -4   4  -3   39.26    1.73
  -4   4  -3   39.95    1.73
  -4   4  -3   37.04    1.71
  -4   4  -3   38.87    1.85
   4   4   3   37.51    1.83
  -5  -4  -3   67.72    3.14
  -5   4   3   68.17    3.24
  -5   4   3   67.10    3.19
  -5  -4  -3   63.78    3.38
  -5   4   3   67.39    3.00
   5   4  -3   66.29    2.99
   5  -4   3   64.58    3.08
  -5   4   3   68.84    3.04
   5   4  -3   67.67    3.00
   5   4  -3   68.69    3.12
   5   4  -3   66.42    2.96
  -5   4   3   67.06    3.01
  -5  -4  -3   68.61    3.42
  -5   4  -3   73.03    3.08
   5   4   3   73.43    3.14
  -5  -4   3   69.14    3.28
   5   4   3   72.51    3.11
  -5   4  -3   71.50    3.03
  -5   4  -3   71.62    2.99
   5   4   3   73.28    3.29
  -5  -4   3   65.57    3.38
  -5  -4   3   69.18    3.02
  -5   4  -3   73.87    3.23
   5  -4  -3   69.64    3.08
  -5   4  -3   73.52    3.27
  -5   4  -3   71.92    3.01
   5   4   3   72.52    3.27
   6   4  -3   29.22    1.55
  -6   4   3   28.65    1.58
  -6   4   3   28.86    1.78
   6   4  -3   29.61    1.57
  -6  -4  -3   28.23    1.63
   6   4  -3   28.78    1.54
  -6  -4  -3   26.89    1.98
  -6  -4  -3   30.23    2.01
   6  -4   3   28.60    1.61
  -6   4   3   29.41    1.56
  -6   4   3   28.65    1.55
   6   4  -3   29.13    1.71
  -6  -4   3   29.39    1.57
  -6   4  -3   32.22    1.90
  -6   4  -3   31.46    1.60
   6   4   3   31.26    1.61
   6  -4  -3   31.39    1.65
   6   4   3   32.98    1.79
  -6   4  -3   32.21    1.60
  -6  -4   3   27.89    2.00
  -6   4  -3   30.18    1.80
   6   4   3   32.10    1.66
  -6   4  -3   33.37    1.59
   6   4   3   30.85    1.82
   7   4  -3   40.99    1.99
  -7  -4  -3   42.16    2.15
   7   4  -3   41.95    2.03
  -7  -4  -3   41.44    2.71
   7  -4   3   41.11    2.12
   7   4  -3   41.40    1.97
  -7   4   3   40.97    2.02
  -7   4   3   40.36    2.06
  -7  -4  -3   40.73    2.60
   7   4  -3   39.49    2.18
  -7   4   3   38.93    2.37
   7   4  -3   39.83    2.21
  -7   4   3   41.66    2.05
   7   4  -3   40.86    2.02
  -7   4   3   41.56    2.05
   7   4   3   44.64    2.14
  -7   4  -3   41.90    2.38
  -7  -4   3   42.64    2.08
   7   4   3   45.30    2.16
   7   4   3   44.76    2.08
  -7   4  -3   44.47    2.09
   7  -4  -3   42.75    2.12
   7   4   3   44.90    2.38
  -7  -4   3   39.54    2.59
   7   4   3   46.02    2.10
  -7   4  -3   42.91    2.50
  -7   4  -3   43.31    2.08
  -7   4  -3   41.99    2.08
  -7   4  -3   43.51    2.06
  -8  -4  -3   11.83    1.80
   8   4  -3   12.55    0.79
  -8   4   3   12.84    0.90
   8   4  -3   12.47    0.83
  -8  -4  -3   12.51    1.34
   8  -4   3   11.87    0.88
  -8  -4  -3   12.26    0.92
  -8   4   3   12.56    0.87
   8   4  -3   12.74    0.82
   8   4  -3   13.37    0.79
   8   4  -3   12.74    0.97
   8   4   3   10.93    0.78
   8   4   3   10.97    0.83
  -8   4  -3   11.37    0.83
  -8   4  -3   11.30    0.84
   8   4   3   11.29    0.84
   8   4   3   10.68    1.03
  -8   4  -3   10.74    0.82
   8   4   3   11.47    0.81
  -8   4  -3   11.33    0.86
   8  -4  -3   10.82    0.87
  -8  -4   3   11.38    1.39
   9   4  -3    0.73    0.20
  -9   4   3    0.90    0.35
   9  -4   3    0.86    0.25
   9   4  -3    0.92    0.26
   9   4  -3    0.91    0.26
  -9  -4  -3    0.74    0.25
  -9  -4  -3    0.53    0.54
   9   4  -3    0.89    0.24
   9   4   3    0.92    0.26
   9   4   3    0.98    0.24
   9   4   3    1.15    0.32
   9  -4  -3    0.73    0.25
   9   4   3    0.84    0.26
  -9   4  -3    0.72    0.29
  -9   4  -3    0.85    0.23
   0  -5   3   21.64    1.15
   0  -5   3   20.96    1.10
   0   5   3   19.70    0.98
   0  -5  -3   21.00    1.29
  -1  -5  -3   94.58    4.13
  -1   5   3   96.18    3.83
   1  -5   3   96.21    3.86
   1  -5  -3   96.58    4.11
  -1   5  -3   96.21    3.73
  -1  -5   3   93.07    3.99
   1   5   3   92.86    3.78
  -1  -5   3   95.25    3.93
   1  -5  -3   91.50    4.06
  -2   5   3  383.74   15.86
  -2   5   3  406.40   15.97
  -2  -5  -3  430.32   16.28
   2   5  -3  371.57   15.82
  -2  -5  -3  404.34   16.23
   2  -5  -3  434.93   16.16
  -2   5  -3  432.23   15.91
  -2  -5   3  435.01   16.08
  -2  -5   3  426.05   16.13
  -2   5  -3  416.85   15.85
   2  -5  -3  413.28   16.10
   2   5   3  428.64   15.95
  -3   5   3   21.56    1.09
  -3   5   3   20.96    1.10
  -3   5   3   21.04    1.18
   3   5  -3   21.03    1.05
  -3  -5  -3   21.61    1.39
  -3   5   3   22.98    1.24
  -3  -5  -3   19.73    1.63
  -3   5  -3   20.15    1.04
  -3   5  -3   19.88    1.11
  -3  -5   3   19.05    1.32
  -3   5  -3   19.90    1.13
  -3  -5   3   20.02    1.23
   3   5   3   19.52    1.20
   3  -5  -3   19.36    1.18
  -4  -5  -3    5.04    0.71
  -4  -5  -3    4.44    0.68
  -4   5   3    4.49    0.49
   4   5  -3    4.64    0.48
   4   5  -3    4.23    0.58
   4  -5   3    4.66    0.55
  -4   5   3    4.92    0.50
  -4   5   3    4.79    0.55
  -4   5   3    4.63    0.53
  -4  -5  -3    4.38    0.59
   4   5   3    4.95    0.56
  -4   5  -3    4.96    0.54
  -4  -5   3    4.88    0.77
   4   5   3    4.74    0.58
  -4   5  -3    5.05    0.50
  -4   5  -3    4.89    0.47
  -4  -5   3    4.21    0.73
  -4   5  -3    5.29    0.53
   4   5   3    4.59    0.57
   4  -5  -3    5.26    0.57
  -4   5  -3    4.78    0.46
  -5  -5  -3   67.75    3.48
  -5   5   3   67.57    3.02
   5  -5   3   66.04    3.00
  -5   5   3   67.47    3.24
  -5   5   3   71.79    3.04
  -5  -5  -3   68.57    3.01
  -5   5   3   68.34    2.99
   5   5  -3   67.12    2.95
   5   5  -3   64.11    2.96
   5   5  -3   66.74    2.97
  -5   5   3   68.05    3.00
  -5  -5  -3   66.48    3.65
   5   5  -3   70.28    3.11
  -5  -5   3   65.57    2.91
  -5   5  -3   68.28    2.98
  -5   5  -3   67.32    3.18
  -5   5  -3   66.54    3.01
   5   5   3   71.08    3.26
   5   5   3   69.12    3.04
  -5   5  -3   70.90    3.27
   5   5   3   68.08    3.07
  -5   5  -3   69.70    2.97
  -5   5  -3   68.58    2.97
   5   5   3   70.42    3.10
  -5  -5   3   63.04    3.39
   5  -5  -3   65.90    3.00
  -6   5   3   17.58    1.14
   6   5  -3   17.45    1.15
   6  -5   3   18.17    1.18
   6   5  -3   18.09    1.14
  -6   5   3   18.07    1.16
   6   5  -3   17.03    1.08
  -6  -5  -3   17.95    1.59
   6   5  -3   17.36    1.19
  -6   5   3   18.07    1.35
  -6  -5  -3   18.15    1.18
  -6  -5  -3   16.19    1.59
   6   5  -3   17.86    1.24
  -6   5   3   17.81    1.16
  -6   5   3   18.62    1.17
  -6   5  -3   22.01    1.21
  -6   5  -3   22.30    1.24
  -6  -5   3   21.91    1.19
  -6   5  -3   22.07    1.51
   6   5   3   21.27    1.26
  -6  -5   3   20.50    1.69
   6  -5  -3   21.91    1.25
   6   5   3   20.94    1.27
   6   5   3   21.49    1.22
   6   5   3   22.55    1.46
  -6   5  -3   22.25    1.23
  -6   5  -3   21.26    1.42
  -6   5  -3   21.87    1.21
   7  -5   3   12.07    0.87
  -7   5   3   11.35    0.83
   7   5  -3   10.62    0.81
   7   5  -3   10.75    0.78
   7   5  -3   10.94    0.80
   7   5  -3   10.26    0.88
   7   5  -3   10.93    0.95
  -7  -5  -3    9.09    1.38
  -7  -5  -3   11.40    0.85
  -7   5   3   10.57    0.79
   7   5  -3   10.51    0.73
  -7   5   3   11.85    0.84
  -7   5   3   10.72    0.83
  -7   5   3   10.58    1.13
  -7  -5  -3   10.27    1.24
   7   5   3    8.96    0.80
  -7   5  -3    9.14    1.12
  -7   5  -3    9.38    0.78
  -7   5  -3    9.24    0.80
   7   5   3    9.79    0.79
  -7   5  -3   10.09    1.04
   7   5   3    9.61    0.82
  -7  -5   3    9.47    1.35
   7  -5  -3    9.15    0.80
  -7   5  -3    8.72    0.76
   7   5   3    9.50    0.95
  -7   5  -3    8.98    0.77
   7   5   3    9.32    0.82
   8   5  -3   17.41    1.17
  -8   5   3   15.59    0.99
  -8  -5  -3   15.46    1.57
  -8   5   3   16.27    1.22
   8  -5   3   16.80    1.06
  -8  -5  -3   16.90    1.05
   8   5  -3   16.65    1.01
   8   5  -3   15.98    1.14
  -8   5   3   16.78    1.09
   8   5  -3   17.31    0.97
   8  -5  -3   17.75    1.06
   8   5   3   17.10    1.27
  -8   5  -3   19.04    1.07
   8   5   3   17.73    1.07
  -8   5  -3   18.31    1.05
  -8   5  -3   17.61    1.29
  -8   5  -3   17.41    1.52
  -8  -5   3   17.43    1.92
   8   5   3   17.53    1.02
   8   5   3   17.54    1.24
  -9  -5  -3    0.10    0.60
   9   5  -3    0.05    0.17
  -9   5   3    0.39    0.28
   9   5  -3    0.15    0.13
   9   5  -3    0.09    0.12
   9  -5   3    0.08    0.15
  -9  -5  -3    0.23    0.20
   9   5   3    0.25    0.17
  -9   5  -3    0.23    0.17
   9   5   3    0.17    0.15
   9   5   3    0.33    0.22
  -9   5  -3    0.60    0.41
   9   5   3    0.41    0.22
   9  -5  -3    0.42    0.21
  -9   5  -3    0.35    0.23
   0  -6   3  357.26   13.44
   0  -6  -3  339.35   13.67
   0  -6  -3  336.62   13.69
   0   6   3  341.52   13.26
   0  -6   3  352.83   13.42
   1  -6   3  171.93    6.57
  -1  -6  -3  167.16    6.93
  -1   6   3  170.73    6.53
  -1  -6   3  161.47    6.69
  -1   6  -3  162.45    6.32
   1  -6  -3  158.49    6.82
   1   6   3  166.64    6.46
   1  -6  -3  162.41    6.80
  -1  -6   3  170.01    6.67
  -1   6  -3  155.58    6.38
  -2   6   3   10.44    0.76
  -2   6   3   10.89    0.81
  -2  -6  -3   10.99    1.00
  -2  -6  -3   10.13    0.96
   2  -6  -3   13.15    0.97
  -2  -6   3   13.76    1.07
   2  -6  -3   12.58    0.92
   2   6   3   13.09    0.77
  -2   6  -3   13.10    0.74
  -2   6  -3   12.94    0.71
  -2  -6   3   13.96    0.96
  -3  -6  -3    6.10    0.78
   3  -6   3    5.48    0.58
   3   6  -3    6.47    0.50
  -3   6   3    6.67    0.59
  -3   6   3    5.99    0.57
  -3   6   3    6.62    0.60
  -3  -6  -3    6.99    0.84
  -3   6   3    6.93    0.62
  -3   6  -3    5.91    0.55
   3   6   3    5.59    0.69
   3   6   3    5.93    0.57
   3   6   3    6.05    0.72
  -3   6  -3    5.91    0.52
  -3   6  -3    5.56    0.59
   3  -6  -3    5.66    0.61
  -3  -6   3    6.37    0.78
  -3  -6   3    6.29    0.87
  -3   6  -3    5.77    0.51
   3  -6  -3    5.79    0.62
   4   6  -3   19.58    1.17
  -4  -6  -3   19.40    1.55
  -4   6   3   18.93    1.27
  -4   6   3   20.66    1.16
   4  -6   3   18.25    1.12
  -4   6   3   18.61    1.13
  -4   6   3   18.93    1.37
  -4   6   3   18.71    1.14
  -4  -6  -3   19.42    1.18
  -4  -6  -3   20.65    1.55
   4   6   3   21.02    1.22
   4   6   3   21.69    1.26
   4   6   3   21.42    1.31
  -4   6  -3   21.95    1.13
   4  -6  -3   21.13    1.16
  -4   6  -3   21.66    1.26
  -4  -6   3   22.14    1.61
  -4   6  -3   22.52    1.32
   4   6   3   20.83    1.27
  -4   6  -3   22.21    1.14
  -4   6  -3   21.34    1.14
  -4   6  -3   19.88    1.92
  -5   6   3    8.03    0.80
  -5   6   3    8.59    0.74
  -5   6   3    8.33    0.74
   5  -6   3    8.31    0.73
   5   6  -3    7.22    0.80
   5   6  -3    8.24    0.74
  -5  -6  -3    8.18    0.71
  -5  -6  -3    8.72    1.11
  -5  -6  -3    7.85    1.13
   5   6  -3    8.33    0.75
  -5   6   3    9.33    0.76
   5   6   3   11.23    1.14
  -5   6  -3    9.94    0.86
   5   6   3   10.77    0.88
  -5   6  -3   10.86    1.08
  -5   6  -3   11.32    0.78
  -5  -6   3   10.11    1.28
   5  -6  -3   11.20    0.82
  -5   6  -3   11.18    0.77
  -5   6  -3   11.70    0.99
   5   6   3   10.94    0.89
   5   6   3   11.57    0.84
  -6   6   3   24.96    1.39
   6   6  -3   25.94    1.39
   6  -6   3   25.71    1.35
   6   6  -3   25.42    1.31
  -6  -6  -3   24.60    1.31
   6   6  -3   24.98    1.46
   6   6  -3   26.58    1.37
  -6  -6  -3   24.09    1.91
  -6   6   3   26.20    1.39
  -6   6   3   25.40    1.39
  -6  -6  -3   23.48    2.00
  -6   6   3   26.25    1.63
  -6   6   3   24.66    1.42
   6   6  -3   25.56    1.46
  -6   6  -3   22.28    1.33
  -6   6  -3   23.43    1.54
  -6   6  -3   22.56    1.35
   6   6   3   21.86    1.39
  -6  -6   3   19.63    1.82
  -6   6  -3   22.32    1.34
   6   6   3   22.02    1.34
  -6   6  -3   21.87    1.54
   6  -6  -3   20.81    1.29
   6   6   3   20.87    1.52
  -6   6  -3   20.76    1.59
  -7   6   3   11.66    0.83
  -7   6   3   11.45    1.15
   7   6  -3   11.58    0.80
  -7  -6  -3   11.64    1.38
  -7   6   3   11.58    0.83
  -7  -6  -3   12.24    0.80
  -7  -6  -3   10.45    1.63
   7   6  -3   11.72    0.76
   7  -6   3   12.78    1.06
  -7   6   3   12.86    0.97
   7   6  -3   13.09    0.83
   7   6  -3   11.68    0.93
   7   6  -3   11.72    0.82
  -7   6   3   12.47    0.87
  -7  -6   3    8.45    1.40
   7   6   3    9.37    0.80
  -7   6  -3    8.82    0.75
  -7   6  -3    9.20    0.80
   7   6   3    8.92    0.79
   7  -6  -3   10.94    1.11
  -7   6  -3    8.59    0.77
   7   6   3    9.36    0.93
  -7   6  -3    9.65    1.04
   7   6   3    9.79    0.79
   7   6   3    9.41    0.83
  -7   6  -3    9.31    0.84
   8   6  -3    2.07    0.34
  -8  -6  -3    2.34    0.37
  -8  -6  -3    1.63    0.64
  -8   6   3    1.70    0.36
  -8   6   3    2.45    0.41
   8   6  -3    2.26    0.33
   8  -6   3    2.22    0.37
   8   6  -3    2.48    0.45
   8   6  -3    1.82    0.42
   8   6  -3    1.92    0.34
  -8   6  -3    2.95    0.43
   8   6   3    3.25    0.45
  -8   6  -3    3.11    0.43
   8  -6  -3    3.61    0.44
   8   6   3    2.85    0.59
  -8   6  -3    3.57    0.45
  -8   6  -3    2.98    0.46
   8   6   3    2.91    0.41
   8   6   3    3.21    0.39
   8   6   3    3.22    0.42
   9   6  -3   11.27    0.66
   9  -6   3   11.80    0.62
   9   6  -3   10.91    0.59
   9   6  -3   11.24    0.65
   9   6  -3   11.65    0.61
  -9   6   3    9.31    0.81
   9  -6  -3    9.74    0.62
  -9   6  -3    9.15    0.63
   9   6   3    9.44    0.59
  -9   6  -3    9.90    0.62
   9   6   3    9.28    0.60
   9   6   3    9.80    0.64
   0   7   3  269.26   10.63
   0  -7   3  296.30   10.90
   0  -7  -3  259.44   11.07
   0  -7  -3  266.39   11.12
   0  -7   3  279.67   10.79
  -1   7   3   21.55    1.20
  -1  -7  -3   20.09    1.52
   1  -7   3   21.24    1.28
   1  -7  -3   24.42    1.53
   1  -7  -3   24.39    1.50
  -1  -7   3   25.40    1.49
  -1   7  -3   23.67    1.11
   1   7   3   24.35    1.17
  -1  -7   3   25.22    1.40
  -2   7   3   11.80    0.85
  -2   7   3   12.00    0.86
  -2   7   3   12.31    0.82
  -2  -7  -3   12.20    1.16
  -2  -7   3   14.08    1.10
   2   7   3   13.16    0.82
  -2   7  -3   12.82    0.75
   2  -7  -3   13.79    1.07
  -2   7  -3   13.19    0.80
   2  -7  -3   12.54    0.97
   2  -7  -3   11.83    0.85
  -2  -7   3   13.41    1.25
  -3   7   3   39.42    1.90
  -3   7   3   41.48    1.93
  -3  -7  -3   39.77    2.45
  -3  -7  -3   41.36    2.44
   3   7  -3   41.99    1.86
  -3   7   3   38.87    1.91
  -3   7   3   41.60    2.07
  -3   7  -3   39.34    1.87
  -3   7  -3   41.68    1.87
   3  -7  -3   43.17    2.13
   3  -7  -3   37.10    1.88
  -3   7  -3   38.55    1.83
  -3  -7   3   40.24    2.33
  -3   7  -3   40.31    1.95
   3   7   3   41.47    2.02
  -3   7  -3   39.88    1.99
   4   7  -3    5.65    0.57
   4  -7   3    6.10    0.56
  -4   7   3    5.49    0.59
  -4   7   3    5.33    0.80
  -4   7   3    5.57    0.62
  -4  -7  -3    5.09    0.99
  -4  -7  -3    6.19    0.91
  -4   7   3    5.50    0.59
  -4   7   3    5.23    1.00
   4   7   3    4.24    0.66
  -4   7  -3    5.26    0.54
  -4   7  -3    4.43    0.52
   4   7   3    3.81    0.64
   4   7   3    4.99    0.74
  -4   7  -3    5.24    0.58
   4   7   3    5.24    0.63
   4  -7  -3    4.70    0.55
  -4   7  -3    4.71    0.63
   5   7  -3   30.15    1.59
   5  -7   3   29.08    1.44
  -5  -7  -3   28.83    2.12
  -5  -7  -3   27.65    2.18
  -5   7   3   29.36    1.75
   5   7  -3   30.10    1.51
  -5   7   3   29.28    1.55
   5   7  -3   29.64    1.53
  -5   7   3   30.78    1.54
  -5   7   3   30.82    1.58
   5   7  -3   29.39    1.53
  -5   7   3   29.72    1.57
   5   7   3   25.37    1.57
   5   7   3   26.41    1.57
  -5   7  -3   26.28    1.48
  -5   7  -3   26.80    1.68
  -5   7  -3   24.94    1.69
  -5   7  -3   24.64    1.51
  -5   7  -3   26.37    1.65
  -5   7  -3   26.86    1.47
   5  -7  -3   26.80    1.47
   5   7   3   25.78    1.67
  -6   7   3   29.90    1.63
  -6   7   3   29.51    1.88
   6   7  -3   30.35    1.76
  -6  -7  -3   28.65    2.25
   6   7  -3   30.41    1.59
   6   7  -3   30.56    1.57
   6   7  -3   29.84    1.64
  -6   7   3   30.11    1.63
  -6   7   3   30.77    1.65
  -6  -7  -3   26.55    2.37
  -6   7   3   30.39    1.67
   6  -7   3   30.13    1.56
   6   7  -3   29.88    1.70
   6   7   3   32.75    1.70
  -6   7  -3   33.21    1.67
  -6   7  -3   32.72    1.91
  -6   7  -3   32.48    1.64
  -6   7  -3   32.72    1.67
   6   7   3   33.71    1.68
  -6   7  -3   31.45    2.16
   6  -7  -3   34.72    1.65
   6   7   3   32.35    1.73
   6   7   3   32.19    1.89
  -6   7  -3   33.75    1.69
  -7   7   3    2.45    0.47
  -7   7   3    2.05    0.64
   7   7  -3    2.39    0.43
  -7   7   3    1.95    0.38
   7   7  -3    2.38    0.39
   7  -7   3    2.17    0.36
   7   7  -3    2.16    0.38
  -7  -7  -3    1.77    0.78
   7   7  -3    2.31    0.45
   7   7   3    1.65    0.47
   7  -7  -3    1.49    0.32
   7   7   3    1.55    0.46
  -7   7  -3    1.45    0.37
  -7   7  -3    1.18    0.33
   7   7   3    1.52    0.37
   7   7   3    1.31    0.42
  -7   7  -3    1.46    0.50
  -7   7  -3    1.31    0.34
   7   7   3    1.45    0.38
   8   7  -3    4.29    0.37
   8   7  -3    3.62    0.41
   8   7  -3    3.91    0.39
  -8   7   3    4.01    0.50
  -8   7   3    4.29    0.52
  -8   7   3    4.36    0.47
  -8  -7  -3    2.97    0.83
   8   7  -3    4.34    0.45
   8   7   3    3.39    0.39
   8  -7  -3    3.54    0.46
   8   7   3    3.67    0.45
  -8   7  -3    3.36    0.43
  -8   7  -3    3.13    0.45
   8   7   3    3.25    0.46
   8   7   3    3.12    0.37
  -8   7  -3    3.08    0.44
   0  -8  -3    0.50    0.40
   0  -8  -3    0.47    0.44
   0  -8   3    0.90    0.47
   0   8   3    0.53    0.22
  -1   8   3    8.40    0.65
   1  -8   3    9.27    0.81
  -1  -8  -3    9.22    1.01
   1  -8  -3    8.78    0.91
  -1  -8   3    8.28    0.92
  -1   8  -3    7.30    0.56
  -1   8  -3    7.46    0.51
   1   8   3    7.64    0.61
   1  -8  -3    6.79    0.86
  -2   8   3   14.42    0.91
  -2   8   3   14.54    0.97
  -2   8   3   13.80    0.95
  -2  -8  -3   13.91    1.34
  -2   8   3   13.86    0.95
  -2  -8  -3   14.19    1.36
   2   8   3   13.45    0.92
   2  -8  -3   13.92    1.16
  -2   8  -3   12.93    0.83
  -2   8  -3   13.27    0.89
   2  -8  -3   12.66    1.06
   3   8  -3    3.89    0.45
  -3   8   3    4.60    0.57
  -3  -8  -3    2.88    0.75
  -3  -8  -3    3.84    0.88
  -3   8   3    4.36    0.58
  -3   8   3    4.57    0.57
  -3   8   3    3.62    0.58
  -3   8  -3    3.35    0.53
   3  -8  -3    3.99    0.56
  -3   8  -3    3.49    0.55
  -3   8  -3    3.89    0.54
   3  -8  -3    3.21    0.58
  -3   8  -3    3.21    0.46
  -4   8   3    6.07    0.63
  -4  -8  -3    5.69    1.24
  -4   8   3    5.19    0.80
  -4   8   3    5.77    0.65
  -4   8   3    6.43    0.75
  -4  -8  -3    7.13    1.06
   4   8  -3    6.76    0.62
   4   8  -3    6.40    0.60
  -4   8   3    6.60    0.72
  -4   8  -3    5.16    0.68
  -4   8  -3    5.01    0.58
  -4   8  -3    4.65    0.61
   4   8   3    4.83    0.76
   4   8   3    4.63    0.63
  -4   8  -3    4.69    0.60
   4   8   3    3.82    0.67
   4   8   3    5.57    0.90
   4  -8  -3    4.17    0.53
   5   8  -3   10.40    0.81
  -5  -8  -3    9.74    1.48
  -5   8   3   11.58    0.85
  -5   8   3   10.89    0.82
  -5   8   3   11.31    0.99
  -5   8   3   11.03    0.82
   5  -8   3   10.07    0.66
   5   8  -3   10.53    0.82
  -5   8   3   11.32    0.89
  -5  -8  -3   11.84    1.41
  -5   8  -3    9.39    0.77
   5  -8  -3    8.64    0.71
   5   8   3    8.76    0.81
   5   8   3    8.66    0.86
   5   8   3    8.91    0.89
   5   8   3    7.52    0.86
  -5   8  -3    8.89    0.97
  -5   8  -3    9.29    0.89
  -5   8  -3    8.11    0.74
  -5   8  -3    8.65    0.74
  -5   8  -3    9.35    0.86
   6   8  -3   12.07    0.93
  -6   8   3   12.58    0.91
  -6   8   3   12.88    0.93
  -6   8   3   12.25    1.14
   6   8  -3   12.34    1.08
  -6  -8  -3   11.31    1.50
  -6   8   3   12.17    0.94
   6   8  -3   11.48    0.93
  -6   8   3   12.77    0.94
   6  -8   3   11.57    0.76
  -6  -8  -3   11.10    1.99
   6  -8  -3   15.93    0.89
   6   8   3   16.13    1.08
  -6   8  -3   15.93    0.98
   6   8   3   16.60    0.99
   6   8   3   15.82    1.15
  -6   8  -3   16.28    0.98
  -6   8  -3   15.28    1.18
  -6   8  -3   15.40    0.96
  -6   8  -3   15.39    0.95
   6   8   3   16.47    1.06
  -7   8   3   20.33    1.13
  -7  -8  -3   17.16    1.79
  -7   8   3   19.48    1.13
   7   8  -3   19.14    1.09
   7  -8   3   17.92    1.09
   7   8  -3   20.33    1.11
   7   8   3   20.66    1.18
   7   8   3   20.73    1.12
  -7   8  -3   21.69    1.15
  -7   8  -3   21.07    1.38
   7  -8  -3   22.03    1.06
   7   8   3   21.63    1.17
   7   8   3   20.60    1.15
  -7   8  -3   21.47    1.16
  -7   8  -3   21.20    1.15
  -8   8   3    1.65    0.36
  -8   8   3    1.91    0.33
  -8   8   3    2.22    0.37
   8   8  -3    1.95    0.26
   8   8  -3    2.43    0.37
   8   8  -3    2.16    0.33
  -8   8  -3    1.66    0.30
  -8   8  -3    2.46    0.35
  -8   8  -3    1.41    0.31
  -8   8  -3    1.53    0.27
   8   8   3    2.00    0.29
   8   8   3    1.92    0.34
   8   8   3    2.43    0.39
   0  -9  -3    2.20    0.66
   0  -9  -3    2.03    0.64
   0   9   3    2.28    0.43
  -1   9   3   62.27    2.76
  -1  -9  -3   62.93    3.36
  -1  -9  -3   61.58    3.25
   1  -9  -3   57.80    3.12
   1   9   3   59.37    2.70
   1  -9  -3   56.28    2.98
  -2   9   3  110.81    4.54
  -2   9   3  111.70    4.55
  -2   9   3   98.26    4.61
  -2  -9  -3  114.30    5.28
  -2  -9  -3  109.48    5.31
  -2   9   3  109.55    4.67
   2   9   3  112.32    4.65
  -2   9  -3  106.94    4.52
   2  -9  -3  110.92    4.83
  -2   9  -3  104.78    4.52
  -3   9   3   49.51    2.43
  -3   9   3   52.98    2.45
  -3  -9  -3   51.02    3.11
  -3  -9  -3   46.12    3.09
  -3   9   3   50.65    2.62
   3   9  -3   49.64    2.31
   3   9   3   58.81    2.66
  -3   9  -3   55.03    2.45
  -3   9  -3   55.15    2.56
  -3   9  -3   54.32    2.40
  -3   9  -3   53.08    2.54
  -4   9   3   16.39    1.05
  -4  -9  -3   15.08    1.76
  -4   9   3   15.92    1.06
  -4   9   3   15.47    1.14
  -4   9   3   16.41    1.03
  -4   9   3   16.85    1.21
   4   9  -3   16.30    1.00
  -4  -9  -3   15.91    1.65
  -4   9  -3   15.79    1.29
  -4   9  -3   16.06    1.02
  -4   9  -3   15.18    1.02
  -4   9  -3   15.26    1.05
   4   9   3   15.69    1.16
   4   9   3   15.80    1.13
  -4   9  -3   15.83    1.15
  -5   9   3   25.20    1.34
  -5   9   3   25.32    1.34
   5   9  -3   24.09    1.28
  -5   9   3   25.24    1.35
  -5   9   3   24.11    1.53
  -5  -9  -3   22.08    1.99
  -5   9   3   23.72    1.29
   5   9  -3   23.84    1.29
  -5  -9  -3   23.32    2.57
  -5   9  -3   21.51    1.27
  -5   9  -3   20.17    1.25
   5   9   3   22.33    1.44
  -5   9  -3   20.07    1.42
  -5   9  -3   19.38    1.27
  -5   9  -3   19.76    1.28
   5   9   3   21.05    1.35
  -6  -9  -3    2.22    0.85
  -6   9   3    2.44    0.45
   6   9  -3    2.63    0.44
  -6   9   3    2.17    0.42
  -6   9   3    2.63    0.43
   6   9   3    1.67    0.48
  -6   9  -3    1.54    0.33
   6   9   3    1.77    0.43
  -6   9  -3    1.32    0.35
  -6   9  -3    1.06    0.46
  -6   9  -3    1.71    0.34
   6   9   3    1.59    0.36
   6   9   3    1.50    0.45
   6   9   3    1.24    0.40
  -7   9   3    3.87    0.49
   7   9  -3    3.77    0.38
  -7   9   3    3.61    0.47
  -7   9   3    3.82    0.47
  -7   9  -3    3.52    0.42
  -7   9  -3    3.70    0.42
  -7   9  -3    3.93    0.46
   7   9   3    3.79    0.54
   7   9   3    2.87    0.48
   7   9   3    3.63    0.48
  -7   9  -3    3.95    0.43
   7   9   3    3.79    0.40
   0  10   3    4.32    0.56
   0 -10  -3    3.81    0.77
   0 -10  -3    4.10    1.46
  -1  10   3   56.52    2.62
  -1  10   3   52.08    2.50
  -1 -10  -3   56.95    3.06
  -1 -10  -3   55.09    3.17
   1 -10  -3   57.94    2.87
  -1  10  -3   54.67    2.44
   1 -10  -3   53.51    3.01
   1  10   3   56.45    2.60
  -2  10   3    5.27    0.70
  -2 -10  -3    4.67    0.97
  -2 -10  -3    5.88    1.22
  -2  10   3    4.98    0.62
   2 -10  -3    5.69    0.77
   2  10   3    6.06    0.69
  -2  10  -3    5.55    0.60
  -3  10   3    0.36    0.31
  -3  10   3    0.44    0.31
  -3 -10  -3    0.64    0.82
  -3 -10  -3   -0.03    0.61
  -3  10   3    0.32    0.38
  -3  10   3    0.44    0.36
  -3  10  -3    0.30    0.37
   3  10   3   -0.13    0.34
  -3  10  -3    0.11    0.28
  -4 -10  -3   31.03    2.86
  -4  10   3   33.44    1.98
  -4  10   3   32.34    1.76
  -4  10   3   37.33    2.05
  -4 -10  -3   30.67    2.38
  -4  10   3   35.46    2.07
  -4  10  -3   38.26    1.85
  -4  10  -3   38.52    1.99
  -4  10  -3   37.34    1.79
   4  10   3   41.16    1.91
   4  10   3   39.57    2.01
  -4  10  -3   39.52    1.81
  -5  10   3    4.38    0.79
  -5  10   3    3.32    0.53
  -5  10   3    3.33    0.47
  -5 -10  -3    3.21    0.96
  -5  10   3    3.40    0.66
  -5  10  -3    3.96    0.49
  -5  10  -3    3.48    0.54
   5  10   3    4.02    0.56
  -5  10  -3    3.99    0.68
  -5  10  -3    3.67    0.55
  -5  10  -3    3.69    0.55
  -6  10   3   17.83    1.03
  -6  10   3   18.19    0.99
  -6  10   3   19.13    1.02
   6  10  -3   18.19    0.93
  -6  10  -3   17.01    1.33
   6  10   3   17.02    0.96
  -6  10  -3   15.90    0.95
  -6  10  -3   16.27    0.94
  -6  10  -3   16.72    0.99
   0 -11  -3   -0.27    0.42
   0 -11  -3    0.43    0.67
  -1 -11  -3    5.99    0.93
  -1 -11  -3    5.59    2.11
  -1  11   3    6.65    0.72
  -1  11   3    6.82    0.79
   1 -11  -3    5.55    0.83
   1  11   3    6.57    0.81
  -2 -11  -3   14.60    1.86
  -2  11   3   16.64    1.12
  -2 -11  -3   14.84    1.72
  -2  11   3   17.41    1.06
  -2  11  -3   14.88    1.23
   2  11   3   14.56    1.37
  -3  11   3    9.08    0.87
  -3 -11  -3    7.63    1.35
  -3  11   3    8.85    0.71
  -3  11   3    8.81    0.85
  -3  11   3    8.44    1.06
  -3  11  -3    7.70    0.75
  -3  11  -3    7.50    0.80
  -4  11   3    6.42    0.68
  -4 -11  -3    5.78    1.23
  -4  11   3    6.38    0.68
  -4  11   3    6.62    0.59
  -4  11  -3    5.34    0.58
   4  11   3    6.25    0.77
  -4  11  -3    5.81    0.94
  -5  11   3    3.78    0.54
  -5  11   3    3.37    0.51
  -5  11   3    3.80    0.43
  -5  11  -3    4.21    0.65
  -5  11  -3    4.67    0.59
   0 -12  -3    4.86    1.00
  -1 -12  -3    2.10    1.37
  -2  12   3   20.14    1.15
  -3  12   3   16.94    1.00
  -3  12  -3   18.82    1.31
  -4  12   3   11.36    0.71
   0   0  -4   84.70    3.36
   0   0  -4   80.99    3.40
   0   0   4   94.01    3.60
   1   0   4  136.67    5.42
  -1   0   4  145.97    5.45
   1   0  -4  133.92    5.33
  -1   0  -4  134.20    5.34
  -1   0  -4  136.23    5.31
   1   0  -4  137.22    5.26
   1   0  -4  136.32    5.33
   2   0  -4  683.46   26.00
  -2   0   4  709.60   26.08
  -2   0  -4  675.03   26.04
   2   0   4  674.34   26.12
  -3   0   4  194.00    8.05
   3   0  -4  204.72    7.95
  -3   0  -4  203.02    8.01
   3   0   4  206.83    8.09
   3   0  -4  209.64    7.97
  -3   0  -4  206.84    8.02
   4   0  -4   19.14    1.06
   4   0   4   18.66    1.14
  -4   0  -4   17.98    1.09
  -4   0  -4   19.84    1.12
  -4   0   4   19.00    1.14
   4   0   4   18.88    1.04
   4   0  -4   19.35    1.01
   4   0  -4   19.45    0.95
  -4   0   4   18.64    1.01
  -4   0  -4   22.02    1.02
  -5   0   4   14.28    0.88
   5   0  -4   14.46    1.19
   5   0   4   14.46    0.89
  -5   0  -4   14.04    1.02
   5   0   4   13.70    0.90
   5   0  -4   13.67    0.78
   5   0   4   13.81    0.98
  -5   0   4   14.67    0.96
  -5   0  -4   13.76    0.84
   5   0   4   13.58    0.84
  -5   0  -4   13.61    1.00
   5   0  -4   14.31    0.83
   5   0  -4   13.63    0.91
   5   0  -4   13.64    0.88
  -6   0  -4    0.70    0.30
   6   0  -4    0.34    0.23
  -6   0   4   -0.16    0.46
   6   0   4    0.13    0.20
   6   0   4    0.23    0.27
  -6   0   4    0.33    0.36
  -6   0  -4    0.34    0.29
  -6   0  -4    0.28    0.29
  -6   0  -4    0.36    0.38
   6   0  -4    0.21    0.23
   6   0  -4    0.27    0.22
  -6   0  -4    0.06    0.38
   6   0  -4    0.11    0.21
   6   0  -4    0.25    0.18
   6   0   4    0.29    0.34
  -6   0  -4    1.11    0.71
   6   0   4    0.18    0.21
   6   0  -4    0.33    0.17
   6   0   4    0.29    0.26
   7   0  -4    1.67    0.45
   7   0  -4    1.83    0.37
  -7   0  -4    1.60    0.50
  -7   0  -4    2.36    0.59
   7   0  -4    1.38    0.31
  -7   0   4    2.04    0.52
   7   0   4    1.50    0.35
  -7   0  -4    1.63    0.42
  -7   0  -4    1.59    0.37
   7   0  -4    1.56    0.30
   7   0   4    1.84    0.35
   7   0   4    0.45    0.59
   7   0   4    2.19    0.59
   7   0  -4    1.77    0.46
   7   0   4    2.13    0.42
   7   0   4    1.70    0.36
   7   0  -4    1.37    0.29
   8   0  -4   92.84    3.81
  -8   0  -4   91.30    3.80
   8   0  -4   93.86    4.38
   8   0  -4   90.87    3.74
   8   0  -4   91.64    4.17
   8   0  -4   92.08    3.90
   8   0   4   91.51    3.85
  -8   0   4   94.14    4.14
  -8   0   4   96.50    4.48
   8   0  -4   94.10    3.85
  -8   0  -4   86.29    4.45
   8   0   4   91.79    4.13
   8   0   4   88.93    3.88
  -8   0  -4   93.28    4.18
   8   0   4   94.57    3.84
   9   0  -4   14.77    1.10
   9   0  -4   13.11    0.75
  -9   0  -4   14.43    1.06
   9   0  -4   13.64    0.84
   9   0   4   13.99    1.07
   9   0   4   14.59    0.76
   9   0  -4   13.08    0.91
  10   0   4    0.58    0.31
  10   0  -4    0.27    0.14
  10   0  -4    0.38    0.53
 -10   0  -4    0.50    0.25
  -1  -1  -4   52.64    2.34
   1   1  -4   52.18    2.29
  -1  -1  -4   50.77    2.33
  -1   1   4   52.32    2.37
  -1  -1  -4   50.28    2.32
   1   1  -4   52.12    2.30
   1  -1  -4   64.78    2.37
  -1   1  -4   66.01    2.35
  -1   1  -4   64.26    2.34
   1   1   4   65.41    2.45
   1  -1  -4   62.60    2.36
  -2  -1  -4    7.48    0.50
  -2   1   4    7.93    0.53
   2   1  -4    7.62    0.47
   2  -1   4    7.35    0.54
  -2  -1  -4    7.45    0.50
   2   1  -4    7.55    0.47
  -2  -1  -4    8.54    0.51
   2   1   4    8.62    0.58
   2  -1  -4    8.27    0.50
  -2   1  -4    8.27    0.49
  -2   1  -4    8.28    0.49
   2  -1  -4    8.02    0.49
   3   1  -4   68.36    2.87
  -3   1   4   68.46    2.94
   3  -1   4   67.38    2.96
  -3  -1  -4   68.81    2.94
   3   1  -4   66.05    2.87
  -3  -1  -4   66.01    2.91
   3  -1  -4   69.83    2.87
   3   1   4   71.73    3.02
   3  -1  -4   70.02    2.89
  -3   1  -4   72.56    2.93
  -3   1  -4   71.44    2.93
  -4  -1  -4  289.18   11.29
   4   1  -4  287.25   11.20
  -4  -1  -4  309.30   11.35
   4   1  -4  304.37   11.23
  -4  -1  -4  282.65   11.11
   4   1  -4  300.71   11.29
  -4   1   4  285.80   11.12
   4  -1   4  285.60   11.28
  -4   1   4  279.75   11.19
  -4   1   4  284.75   11.28
   4   1  -4  287.59   11.08
  -4  -1  -4  287.65   11.28
   4  -1  -4  278.10   11.04
  -4   1  -4  276.89   11.11
   4   1   4  289.71   11.36
  -4   1  -4  275.62   11.11
   4  -1  -4  289.40   11.18
   4  -1  -4  296.55   11.14
  -4   1  -4  287.89   11.28
  -4   1  -4  286.68   11.27
   4   1   4  283.20   11.18
   4  -1  -4  285.28   11.21
   4   1   4  288.55   11.23
   5   1  -4   33.77    1.76
   5   1  -4   33.57    1.75
   5   1  -4   34.11    1.60
   5  -1   4   33.05    1.66
  -5   1   4   33.08    1.69
   5  -1   4   32.83    1.81
  -5  -1  -4   32.67    1.66
  -5   1   4   33.24    1.84
  -5  -1  -4   33.46    1.66
  -5   1   4   35.28    1.68
  -5  -1  -4   34.61    1.88
  -5  -1  -4   34.65    1.89
   5  -1  -4   37.27    1.64
  -5   1  -4   37.59    1.90
  -5   1  -4   36.38    1.69
   5   1   4   38.32    2.06
   5  -1  -4   35.99    1.76
  -5   1  -4   37.62    1.70
   5  -1  -4   37.33    1.79
   5   1   4   37.08    1.72
   5  -1  -4   36.74    1.58
   5   1   4   39.07    2.02
   5  -1  -4   36.68    1.74
  -5   1  -4   37.76    1.89
  -6   1   4    4.37    0.53
   6   1  -4    4.07    0.50
   6  -1   4    3.84    0.49
  -6  -1  -4    4.44    0.67
  -6   1   4    3.92    0.68
   6   1  -4    4.28    0.42
  -6  -1  -4    3.57    0.66
  -6  -1  -4    4.07    0.64
   6   1  -4    4.50    0.53
   6  -1   4    4.20    0.52
  -6  -1  -4    2.82    0.84
  -6   1   4    3.71    0.56
  -6   1   4    4.06    0.65
   6  -1   4    3.67    0.50
  -6  -1  -4    4.38    0.68
   6   1  -4    4.43    0.57
  -6   1   4    4.12    0.57
   6   1  -4    3.94    0.43
   6  -1   4    4.00    0.54
  -6   1  -4    4.61    0.83
   6   1   4    3.92    0.47
   6  -1  -4    3.97    0.54
  -6   1  -4    3.67    0.66
   6  -1  -4    3.63    0.47
  -6   1  -4    4.27    0.53
   6  -1  -4    3.66    0.39
  -6   1  -4    3.75    0.48
   6  -1  -4    3.83    0.55
  -6  -1   4    3.93    0.74
  -6  -1   4    4.78    0.66
  -6   1  -4    4.22    0.52
   6   1   4    4.03    0.50
   6   1   4    4.09    0.60
   6  -1  -4    4.56    0.44
  -6   1  -4    3.76    0.68
   6  -1  -4    3.07    0.64
   6   1   4    3.88    0.55
   6  -1  -4    3.84    0.46
  -6   1  -4    4.32    0.56
  -7  -1  -4   42.42    2.50
   7   1  -4   46.04    2.00
   7   1  -4   43.12    2.17
   7  -1   4   45.64    2.00
  -7   1   4   43.32    2.28
   7   1  -4   45.25    2.05
  -7   1   4   43.45    2.04
   7   1  -4   45.25    2.02
   7  -1   4   45.36    1.98
   7  -1   4   45.59    2.05
  -7  -1  -4   45.57    2.07
   7   1  -4   38.06    2.75
   7   1  -4   44.76    1.93
  -7  -1  -4   45.09    2.27
  -7   1  -4   41.87    2.06
  -7   1  -4   39.26    2.03
   7  -1  -4   39.98    1.92
   7  -1  -4   38.72    2.23
  -7  -1   4   43.63    2.47
  -7   1  -4   41.51    2.55
  -7   1  -4   42.97    2.06
  -7   1  -4   40.47    2.02
   7   1   4   40.73    2.06
   7   1   4   40.80    1.97
   7  -1  -4   42.01    1.95
   7  -1  -4   40.77    2.27
   7  -1  -4   39.87    1.86
  -7  -1   4   41.42    2.17
   7   1   4   40.77    2.02
   7   1   4   41.54    2.08
   7  -1  -4   41.36    2.00
   8  -1   4   12.21    1.02
   8   1  -4   11.70    0.73
   8   1  -4   11.73    0.82
   8   1  -4   10.96    1.10
   8   1  -4   11.84    0.78
   8  -1   4   11.99    0.75
   8  -1   4   11.28    0.85
   8   1  -4   10.21    1.18
  -8  -1  -4   12.95    1.04
  -8   1   4   11.38    1.05
   8   1  -4   11.61    0.80
  -8  -1  -4   11.28    1.24
  -8  -1  -4   10.52    1.14
  -8   1   4   11.60    1.37
  -8  -1   4   12.19    0.99
   8  -1  -4   12.15    1.07
   8   1   4   12.40    0.77
   8  -1  -4   12.60    0.75
   8  -1  -4   12.23    0.83
   8   1   4   13.50    1.85
   8   1   4   13.03    0.83
  -8   1  -4   12.75    0.86
  -8   1  -4   14.03    1.12
  -8   1  -4   12.69    0.95
   8   1   4   13.13    0.86
   8  -1  -4   13.01    0.82
  -8   1  -4   12.29    1.21
   8   1   4   13.27    0.90
   9   1  -4   12.84    0.75
   9   1  -4   11.89    0.77
  -9  -1  -4   12.28    1.31
   9  -1   4   11.90    0.65
  -9  -1  -4   12.69    0.95
   9  -1   4   12.99    0.93
   9   1  -4   12.63    0.71
   9   1   4   11.61    1.07
  -9   1  -4   10.61    0.95
   9   1   4   11.00    0.70
  -9   1  -4   11.61    1.13
  -9  -1   4   11.03    1.23
   9  -1  -4   10.96    0.65
   9  -1  -4   11.70    0.96
   9   1   4   10.87    0.77
   9   1   4   10.59    0.76
  10  -1   4    7.71    0.63
 -10  -1  -4    7.04    0.60
  10   1  -4    6.73    0.46
  10  -1  -4    9.63    0.71
 -10   1  -4    8.55    0.68
   0   2  -4  377.22   14.93
   0   2  -4  389.36   14.90
   0  -2  -4  386.63   14.99
   0  -2  -4  409.16   15.07
   0   2   4  405.12   15.03
  -1  -2  -4   51.75    2.25
   1   2  -4   53.76    2.20
   1   2  -4   52.70    2.20
  -1   2   4   52.84    2.30
  -1  -2  -4   53.83    2.33
   1  -2  -4   57.67    2.36
   1  -2  -4   55.48    2.29
  -1   2  -4   58.03    2.23
   1   2   4   59.44    2.34
  -1   2  -4   57.05    2.25
   2   2  -4   25.50    1.12
  -2   2   4   25.79    1.21
  -2  -2  -4   27.34    1.24
   2   2  -4   26.24    1.13
  -2  -2  -4   26.22    1.26
  -2  -2  -4   27.05    1.17
   2  -2  -4   22.99    1.15
   2  -2  -4   23.59    1.24
   2  -2  -4   24.49    1.18
  -2   2  -4   24.08    1.14
  -2   2  -4   23.60    1.17
   2   2   4   23.30    1.28
   2  -2  -4   22.06    1.14
   3   2  -4    2.98    0.33
  -3  -2  -4    3.71    0.41
  -3  -2  -4    3.09    0.42
  -3   2   4    2.84    0.37
  -3  -2  -4    3.09    0.38
  -3   2   4    2.97    0.35
   3   2   4    3.05    0.50
  -3   2  -4    2.53    0.32
   3  -2  -4    2.60    0.35
  -3   2  -4    1.99    0.28
  -3  -2   4    2.69    0.36
   3  -2  -4    3.57    0.37
   3   2   4    2.49    0.38
  -3   2  -4    2.62    0.32
  -4   2   4    3.59    0.46
  -4  -2  -4    3.83    0.51
   4   2  -4    4.06    0.42
  -4   2   4    3.54    0.46
  -4   2   4    3.95    0.43
   4   2  -4    3.95    0.49
  -4  -2  -4    3.55    0.53
   4   2  -4    3.57    0.41
   4   2   4    4.40    0.48
  -4   2  -4    4.79    0.42
   4  -2  -4    4.90    0.48
   4  -2  -4    5.21    0.45
   4   2   4    5.02    0.54
  -4   2  -4    5.10    0.49
   4  -2  -4    4.42    0.46
  -4   2  -4    4.81    0.48
  -4   2  -4    4.60    0.42
  -4  -2   4    5.13    0.55
   4   2   4    4.84    0.51
  -5   2   4   25.07    1.39
   5   2  -4   28.08    1.63
  -5   2   4   25.99    1.38
   5  -2   4   25.27    1.35
   5   2  -4   25.26    1.44
  -5   2   4   26.18    1.43
   5   2  -4   26.18    1.37
   5   2  -4   25.06    1.33
  -5  -2  -4   25.28    1.61
   5  -2   4   25.63    1.41
  -5   2   4   25.30    1.37
  -5   2   4   25.48    1.54
   5   2  -4   25.30    1.38
   5  -2  -4   29.36    1.51
   5   2   4   29.58    1.63
   5   2   4   30.76    1.52
   5  -2  -4   29.62    1.45
   5  -2  -4   30.05    1.35
   5   2   4   29.95    1.46
  -5  -2   4   29.22    1.60
   5  -2  -4   28.93    1.29
  -5   2  -4   29.95    1.42
  -5   2  -4   29.71    1.40
  -5   2  -4   30.09    1.43
   5  -2  -4   32.46    1.74
  -5  -2   4   28.66    1.54
   5   2   4   30.03    1.51
  -5   2  -4   30.73    1.62
  -5   2  -4   29.68    1.58
   6  -2   4   69.04    2.89
   6  -2   4   67.05    2.88
   6   2  -4   67.08    2.93
  -6  -2  -4   63.98    3.52
  -6   2   4   70.88    3.01
  -6   2   4   70.37    3.10
  -6  -2  -4   69.26    3.16
  -6  -2  -4   71.32    3.44
   6   2  -4   68.98    2.96
   6   2  -4   72.19    2.98
   6   2  -4   70.17    2.91
  -6   2   4   70.64    2.95
  -6   2   4   69.50    2.99
   6   2  -4   68.39    3.13
  -6   2   4   70.31    3.79
   6   2  -4   71.97    3.15
   6  -2   4   68.84    2.95
   6  -2  -4   64.63    2.94
   6   2   4   68.63    3.08
   6   2   4   68.91    3.01
  -6  -2   4   64.75    3.07
   6  -2  -4   64.24    2.85
  -6   2  -4   65.87    2.99
  -6   2  -4   68.20    2.99
  -6   2  -4   66.95    2.97
  -6   2  -4   66.20    2.98
   6   2   4   66.56    3.05
   6  -2  -4   64.55    2.85
  -6   2  -4   64.95    3.23
  -6  -2   4   63.51    3.22
  -6   2  -4   69.14    3.33
   6  -2  -4   67.78    2.80
   6   2   4   65.40    3.25
  -7   2   4   28.65    1.55
   7   2  -4   27.92    1.48
  -7  -2  -4   28.78    1.98
   7  -2   4   28.48    1.42
  -7   2   4   29.87    1.58
  -7  -2  -4   27.10    1.97
   7  -2   4   28.22    1.53
   7   2  -4   27.33    1.63
   7   2  -4   27.46    1.70
   7   2  -4   29.10    1.54
   7  -2   4   28.23    1.67
   7   2  -4   27.16    1.49
  -7  -2  -4   29.57    1.73
   7   2  -4   28.30    1.49
  -7   2   4   25.80    1.80
   7   2   4   31.15    1.64
   7  -2  -4   31.30    1.52
  -7   2  -4   30.18    1.57
   7   2   4   32.80    1.87
   7  -2  -4   30.77    1.46
   7  -2  -4   31.38    1.43
  -7   2  -4   31.43    1.58
   7  -2  -4   29.43    1.69
   7   2   4   33.43    1.66
   7   2   4   31.41    1.56
  -7   2  -4   30.52    1.57
   7   2   4   31.67    1.60
  -7  -2   4   31.28    1.69
  -7   2  -4   30.72    1.59
   8  -2   4    4.93    0.66
  -8  -2  -4    5.15    0.65
  -8   2   4    4.98    0.70
  -8  -2  -4    3.90    0.78
  -8  -2  -4    4.99    0.85
   8  -2  -4    3.10    0.48
   8   2   4    2.99    0.71
  -8   2  -4    3.10    0.54
   8   2   4    3.82    0.51
  -8   2  -4    2.87    0.47
  -8   2  -4    3.18    0.49
  -8   2  -4    3.45    0.76
   8   2   4    3.02    0.43
  -8  -2   4    3.18    0.79
   8  -2  -4    3.31    0.37
  -8  -2   4    2.59    0.50
   8   2   4    3.59    0.43
   9   2  -4   27.78    1.25
  -9  -2  -4   27.84    1.49
   9   2  -4   26.45    1.28
   9  -2   4   27.42    1.44
   9   2  -4   26.53    1.19
   9   2  -4   27.29    1.31
  -9  -2  -4   27.45    1.85
   9   2   4   24.80    1.30
  -9  -2   4   24.39    1.91
   9   2   4   23.39    1.17
   9   2   4   23.93    1.23
  -9   2  -4   23.78    1.21
   9   2   4   22.82    1.43
  -9   2  -4   21.57    1.61
   9  -2  -4   24.32    1.14
   9  -2  -4   24.45    1.39
  10   2  -4    2.53    0.35
  10   2  -4    2.63    0.26
 -10  -2  -4    2.88    0.38
  10  -2   4    2.80    0.37
  10   2   4    2.98    0.26
 -10   2  -4    2.41    0.41
  10  -2  -4    3.48    0.45
   0   3  -4   13.65    0.63
   0  -3  -4   13.55    0.81
   0   3   4   13.84    0.72
  -1  -3  -4    8.60    0.59
  -1  -3  -4    9.16    0.63
   1   3  -4    9.25    0.41
  -1  -3  -4    6.64    0.50
   1   3  -4    9.07    0.43
  -1   3   4    9.76    0.58
   1  -3  -4    7.51    0.58
   1  -3  -4    7.54    0.51
  -1   3  -4    7.53    0.44
   1  -3  -4    7.68    0.61
  -1   3  -4    7.29    0.42
  -2  -3  -4   33.48    1.66
  -2   3   4   34.87    1.59
  -2  -3  -4   34.10    1.65
   2   3  -4   33.47    1.51
   2  -3  -4   33.41    1.61
  -2   3  -4   34.93    1.52
   2   3   4   34.42    1.60
  -2   3  -4   34.34    1.49
   2  -3  -4   34.74    1.62
   2  -3  -4   33.09    1.55
  -3   3   4   46.25    2.03
  -3   3   4   49.19    2.06
  -3   3   4   47.98    2.11
  -3  -3  -4   48.32    2.17
  -3  -3  -4   46.99    2.18
   3   3  -4   47.67    2.00
  -3   3  -4   43.47    2.02
  -3  -3   4   43.41    1.97
   3   3   4   43.13    2.11
   3  -3  -4   42.95    2.01
   3   3   4   43.68    2.05
  -3   3  -4   42.42    1.92
  -3   3  -4   43.97    2.00
  -3  -3   4   42.79    2.09
   3  -3  -4   45.35    2.05
   4   3  -4   26.44    1.45
  -4   3   4   26.69    1.60
  -4   3   4   26.23    1.47
  -4   3   4   26.43    1.47
  -4  -3  -4   28.18    1.67
  -4   3   4   26.68    1.49
   4   3   4   35.24    1.64
  -4   3  -4   35.37    1.52
  -4   3  -4   35.00    1.64
  -4   3  -4   35.69    1.67
   4   3   4   35.04    1.64
   4  -3  -4   34.83    1.61
  -4   3  -4   33.75    1.50
  -4   3  -4   34.60    1.50
  -4  -3   4   35.96    1.63
   5   3  -4   34.03    1.67
  -5  -3  -4   34.88    1.85
  -5   3   4   36.96    1.81
  -5   3   4   35.14    1.73
   5   3  -4   37.68    1.83
  -5  -3  -4   37.44    2.05
  -5  -3  -4   39.56    2.09
   5   3  -4   36.25    1.72
  -5   3   4   35.13    1.72
   5   3  -4   36.00    1.73
  -5   3   4   33.22    1.75
  -5   3   4   33.63    1.88
  -5  -3   4   34.99    1.81
  -5   3  -4   36.99    1.74
  -5   3  -4   35.03    1.70
   5   3   4   37.09    1.85
   5   3   4   37.37    1.98
  -5   3  -4   36.70    1.76
  -5  -3   4   35.62    2.01
  -5   3  -4   36.61    1.90
  -5   3  -4   38.14    1.96
   5   3   4   38.73    1.89
   5  -3  -4   34.70    1.84
   5  -3  -4   37.33    1.82
   5   3   4   36.22    1.82
   5  -3  -4   34.51    1.63
   6  -3   4    7.32    0.78
  -6   3   4    8.00    0.70
   6   3  -4    7.72    0.73
  -6   3   4    7.61    0.88
  -6   3   4    7.79    1.19
   6   3  -4    7.27    0.72
  -6   3   4    6.67    0.69
   6   3  -4    7.59    0.75
  -6  -3  -4    7.45    0.93
   6   3  -4    7.79    0.65
  -6  -3  -4    8.33    0.96
   6   3  -4    7.88    0.69
  -6   3   4    7.86    0.70
   6   3  -4    7.94    0.63
  -6   3   4    7.10    0.66
  -6  -3  -4    8.18    0.83
  -6   3  -4   10.22    0.77
  -6   3  -4   10.72    0.93
  -6   3  -4   10.28    0.74
  -6  -3   4    9.73    0.80
   6   3   4   10.38    0.92
   6  -3  -4   10.61    0.79
   6   3   4   10.65    0.82
  -6   3  -4   10.19    0.73
   6   3   4   10.90    0.78
   6  -3  -4   10.11    0.65
  -6  -3   4   10.83    1.16
   6   3   4   10.25    0.81
  -6   3  -4   10.93    0.76
   6  -3  -4   11.26    0.89
  -7  -3  -4   23.38    1.86
  -7   3   4   26.20    1.43
  -7   3   4   25.73    1.79
   7   3  -4   25.12    1.35
   7  -3   4   24.56    1.48
  -7   3   4   24.72    1.41
   7   3  -4   24.31    1.30
   7   3  -4   23.97    1.54
  -7   3   4   25.28    1.40
  -7  -3  -4   26.90    1.89
   7   3  -4   24.13    1.36
  -7  -3  -4   24.24    1.52
   7   3  -4   24.98    1.40
   7   3   4   26.19    1.43
  -7  -3   4   27.07    1.51
   7   3   4   27.03    1.42
  -7   3  -4   26.20    1.43
   7  -3  -4   26.07    1.23
   7   3   4   26.37    1.48
  -7   3  -4   26.78    1.42
   7  -3  -4   25.91    1.50
  -7   3  -4   24.99    1.74
  -7  -3   4   25.23    1.91
  -7   3  -4   26.14    1.43
   7   3   4   27.31    1.50
  -7   3  -4   26.60    1.45
  -7   3  -4   25.71    1.82
   7   3   4   25.36    1.66
   8   3  -4   38.29    2.06
   8   3  -4   38.73    1.81
   8   3  -4   40.31    1.89
   8   3  -4   39.34    1.90
  -8   3   4   37.10    1.93
  -8  -3  -4   35.75    2.54
  -8   3   4   39.34    1.92
   8  -3   4   40.00    2.04
   8   3  -4   41.19    1.93
  -8  -3  -4   44.10    2.50
  -8  -3  -4   40.59    2.52
  -8   3  -4   38.93    2.29
   8   3   4   42.22    2.10
   8   3   4   39.01    2.23
  -8  -3   4   38.96    2.51
  -8   3  -4   38.87    1.92
   8   3   4   40.20    1.88
  -8   3  -4   42.35    2.09
   8   3   4   40.70    1.98
   8  -3  -4   39.19    2.02
   8   3   4   39.92    1.97
  -8   3  -4   39.01    1.90
  -8   3  -4   40.29    1.97
   9   3  -4    3.41    0.48
   9  -3   4    4.79    0.52
   9   3  -4    3.91    0.43
  -9  -3  -4    3.79    0.52
   9   3  -4    3.68    0.35
   9   3  -4    4.02    0.38
  -9  -3  -4    3.58    0.77
   9   3   4    3.54    0.39
  -9   3  -4    3.26    0.54
   9   3   4    4.17    0.45
   9   3   4    3.30    0.44
  -9   3  -4    2.66    0.62
   9   3   4    3.71    0.39
  -9  -3   4    3.60    1.40
  -9   3  -4    3.49    0.42
   9  -3  -4    3.59    0.49
  10  -3   4    9.04    0.59
  10   3  -4    8.78    0.49
 -10  -3  -4    9.35    0.59
  10   3   4    8.72    0.48
   0  -4  -4    0.40    0.23
   0   4  -4    0.52    0.10
   0  -4  -4    0.30    0.18
   0   4   4    0.68    0.18
  -1  -4  -4   21.16    1.21
  -1  -4  -4   20.36    1.21
  -1   4   4   21.23    1.06
   1   4  -4   20.24    0.91
   1   4   4   20.79    1.03
   1  -4  -4   21.09    1.22
   1  -4  -4   19.99    1.19
  -1   4  -4   21.38    0.97
  -1  -4   4   24.51    1.04
   2   4  -4  292.32   11.11
  -2   4   4  278.22   11.24
  -2  -4  -4  286.44   11.43
  -2  -4  -4  292.28   11.44
  -2   4   4  297.63   11.29
  -2   4  -4  284.71   11.18
   2   4   4  291.12   11.27
   2  -4  -4  297.99   11.35
   2  -4  -4  289.51   11.36
   2  -4  -4  273.46   11.25
  -2   4  -4  293.71   11.15
  -2  -4   4  304.08   11.19
  -3   4   4  188.35    7.43
   3   4  -4  189.66    7.42
  -3  -4  -4  194.68    7.73
  -3   4   4  188.91    7.57
  -3  -4  -4  194.57    7.73
  -3   4  -4  192.62    7.47
   3   4   4  186.76    7.58
  -3   4  -4  175.75    7.41
   3  -4  -4  187.54    7.53
  -3   4  -4  192.15    7.50
  -3  -4   4  189.51    7.59
  -4  -4  -4    7.41    0.75
  -4  -4  -4    8.05    0.75
  -4   4   4    7.73    0.58
  -4   4  -4    5.79    0.49
  -4   4  -4    5.66    0.57
   4   4   4    5.46    0.58
  -4  -4   4    5.77    0.78
  -4  -4   4    5.97    0.69
   4   4   4    5.21    0.63
   4   4   4    5.40    0.57
  -4   4  -4    5.95    0.52
  -4   4  -4    6.26    0.50
   4   4   4    5.95    0.61
  -4   4  -4    5.63    0.54
  -5   4   4   60.78    2.61
  -5  -4  -4   64.51    3.07
  -5   4   4   60.36    2.84
  -5   4   4   60.17    2.63
  -5  -4  -4   60.61    2.71
   5   4  -4   62.94    2.73
   5   4  -4   62.06    2.60
  -5  -4  -4   61.85    3.07
  -5   4   4   62.29    2.64
   5   4  -4   60.84    2.61
  -5   4  -4   53.98    2.61
  -5   4  -4   57.21    2.59
   5   4   4   57.96    2.69
  -5   4  -4   56.51    2.77
   5   4   4   55.27    2.64
  -5  -4   4   50.05    2.90
   5   4   4   56.52    2.85
  -5   4  -4   56.91    2.81
   5   4   4   57.65    2.72
  -5  -4   4   56.06    2.74
  -5   4  -4   55.08    2.55
  -5   4  -4   55.15    2.58
  -6   4   4   67.00    2.99
  -6  -4  -4   65.93    3.49
  -6   4   4   64.32    3.00
   6   4  -4   63.55    3.10
  -6   4   4   65.71    2.97
   6   4  -4   63.70    2.93
   6   4  -4   61.76    2.91
  -6  -4  -4   65.51    3.37
  -6  -4  -4   60.38    3.47
   6   4  -4   64.18    3.10
  -6   4   4   67.07    3.10
   6  -4   4   65.07    3.08
  -6   4   4   62.80    3.23
   6   4  -4   66.26    2.91
  -6   4  -4   68.15    2.99
   6   4   4   71.84    3.10
   6   4   4   71.73    3.76
  -6  -4   4   67.52    3.49
  -6   4  -4   71.11    3.03
   6  -4  -4   62.12    3.06
  -6   4  -4   69.94    3.02
  -6   4  -4   71.42    3.38
  -6  -4   4   70.54    3.11
  -6   4  -4   70.74    3.00
  -6   4  -4   72.10    3.38
   6   4   4   69.48    3.04
   6   4   4   70.91    3.13
   6  -4  -4   67.77    3.06
   7   4  -4   26.52    1.40
  -7  -4  -4   25.26    2.03
   7   4  -4   25.71    1.57
  -7  -4  -4   27.45    1.54
  -7   4   4   27.05    1.43
  -7   4   4   26.81    1.42
  -7   4   4   25.53    1.44
   7   4  -4   26.07    1.36
   7   4  -4   26.23    1.33
  -7   4   4   22.98    2.05
   7   4  -4   26.07    1.38
  -7   4   4   25.70    1.39
   7  -4   4   25.86    1.47
  -7   4  -4   25.87    1.84
   7   4   4   25.43    1.42
  -7   4  -4   24.20    1.42
   7   4   4   24.58    1.48
   7   4   4   24.95    1.47
   7   4   4   24.78    1.42
  -7   4  -4   24.88    1.41
   7  -4  -4   24.56    1.46
  -7   4  -4   24.83    1.42
  -7   4  -4   24.74    1.42
  -8   4   4    0.39    0.47
  -8  -4  -4    0.72    0.91
   8   4  -4    0.99    0.25
   8   4  -4    0.98    0.26
  -8   4   4    0.57    0.28
   8  -4   4    0.89    0.30
  -8   4   4    1.17    0.37
   8   4  -4    1.04    0.26
  -8  -4  -4    0.81    0.49
   8   4  -4    0.61    0.35
   8   4  -4    0.94    0.25
  -8  -4  -4    0.94    0.33
   8   4   4    1.12    0.29
   8   4   4    0.93    0.30
   8   4   4    1.12    0.30
  -8   4  -4    1.13    0.30
   8   4   4    1.19    0.46
  -8   4  -4    1.28    0.36
   8  -4  -4    1.03    0.29
  -8   4  -4    1.36    0.33
   8   4   4    1.41    0.35
  -8   4  -4    1.22    0.32
  -9  -4  -4   11.65    0.80
   9   4  -4   11.54    0.69
   9   4  -4   11.17    0.68
   9   4  -4   11.72    0.75
   9  -4   4   11.94    0.79
   9   4  -4   10.90    0.72
  -9  -4  -4   11.09    1.25
  -9   4   4   11.57    0.89
   9   4   4   12.84    0.70
   9   4   4   12.45    0.78
   9   4   4   13.17    0.79
   9   4   4   13.60    0.75
  -9   4  -4   11.39    1.01
  -9   4  -4   13.32    0.78
   0  -5  -4   25.95    1.60
   0   5  -4   22.30    1.01
   0   5   4   23.56    1.14
  -1   5   4   64.93    2.71
   1   5  -4   62.48    2.64
  -1  -5  -4   61.93    2.97
  -1   5  -4   61.78    2.53
  -1  -5   4   67.62    2.71
   1   5   4   63.21    2.67
   1  -5  -4   62.05    2.92
   1  -5  -4   65.30    2.95
  -1   5  -4   64.24    2.58
  -2  -5  -4   11.13    0.89
  -2   5   4   12.22    0.78
  -2  -5  -4   11.23    0.90
   2  -5  -4   10.64    0.81
  -2  -5   4    9.10    0.94
   2   5   4    9.98    0.68
  -2  -5   4    9.64    0.74
  -2   5  -4    9.65    0.62
  -2   5  -4    9.98    0.60
   2  -5  -4   10.17    0.81
  -3   5   4   29.57    1.52
  -3  -5  -4   30.43    1.83
  -3   5   4   28.90    1.52
  -3  -5  -4   30.09    1.81
   3   5  -4   30.94    1.50
  -3   5   4   27.72    1.51
  -3   5   4   28.99    1.62
   3   5   4   34.12    1.63
   3   5   4   34.08    1.68
  -3   5  -4   34.80    1.61
   3  -5  -4   35.10    1.69
  -3   5  -4   32.35    1.48
  -3  -5   4   33.81    1.66
  -3   5  -4   34.08    1.57
   3   5   4   32.33    1.59
  -3   5  -4   33.16    1.53
  -3  -5   4   35.36    1.81
  -4  -5  -4   98.79    4.38
  -4  -5  -4  104.53    4.61
  -4  -5  -4  103.18    4.55
  -4   5   4  104.52    4.13
   4   5  -4   98.45    4.08
  -4   5   4  106.18    4.36
   4   5  -4   99.83    4.10
  -4   5   4  102.08    4.14
   4   5  -4  101.66    4.16
  -4   5   4   99.55    4.19
  -4  -5   4   94.99    4.40
   4   5   4   94.78    4.20
   4   5   4   92.17    4.17
  -4   5  -4   98.20    4.22
   4   5   4   98.67    4.34
  -4   5  -4   95.68    4.05
  -4   5  -4   92.35    4.04
  -4   5  -4  100.84    4.27
   4   5   4   96.40    4.15
  -4   5  -4   94.21    4.06
  -5   5   4   33.14    1.64
  -5  -5  -4   32.41    2.05
  -5  -5  -4   32.66    2.11
  -5   5   4   33.28    1.68
   5  -5   4   31.02    1.64
  -5  -5  -4   32.60    1.68
  -5   5   4   33.47    1.66
   5   5  -4   33.84    1.63
  -5   5   4   33.35    1.85
  -5   5   4   34.25    1.66
   5   5  -4   32.50    1.58
   5   5  -4   33.53    1.63
   5   5  -4   33.79    1.72
  -5   5  -4   31.66    1.98
  -5   5  -4   30.08    1.57
   5  -5  -4   30.94    1.66
   5   5   4   30.92    1.84
  -5   5  -4   31.55    1.61
   5   5   4   32.78    1.75
  -5   5  -4   31.61    1.61
  -5   5  -4   29.99    1.76
   5   5   4   31.07    1.71
  -5  -5   4   28.23    1.96
  -5   5  -4   29.87    1.64
   5   5   4   30.88    1.66
  -6  -5  -4   41.98    2.56
  -6   5   4   43.47    2.03
   6   5  -4   41.95    1.94
   6  -5   4   43.34    2.05
   6   5  -4   43.15    2.00
  -6   5   4   42.17    2.30
  -6  -5  -4   40.03    2.60
   6   5  -4   41.10    2.11
   6   5  -4   42.97    1.99
   6   5  -4   43.24    2.08
  -6   5   4   42.43    2.05
  -6  -5  -4   43.99    2.08
  -6   5   4   42.46    2.03
   6   5  -4   41.50    2.12
  -6   5   4   42.31    2.06
   6   5   4   39.64    2.28
  -6   5  -4   40.62    2.27
  -6  -5   4   37.64    2.44
   6   5   4   37.99    2.02
   6   5   4   38.78    2.08
  -6   5  -4   39.59    2.01
  -6   5  -4   38.97    2.32
  -6   5  -4   38.86    1.98
   6   5   4   39.03    2.06
  -6   5  -4   39.79    2.01
  -6   5  -4   38.18    2.07
   6  -5  -4   40.08    2.04
  -7  -5  -4    9.33    1.32
   7  -5   4    8.16    0.74
  -7   5   4    8.39    0.71
   7   5  -4    8.65    1.00
  -7   5   4    8.52    0.74
  -7  -5  -4    8.27    0.76
   7   5  -4    8.37    0.68
   7   5  -4    9.16    0.73
  -7   5   4    8.53    0.75
  -7  -5  -4    8.82    1.15
   7   5  -4    8.47    0.70
   7   5  -4    8.44    0.64
  -7   5   4    8.31    1.08
  -7   5   4    8.50    0.72
  -7   5  -4    8.42    0.72
   7   5   4    8.37    0.72
  -7   5  -4    8.41    0.73
   7   5   4    8.56    0.77
  -7   5  -4    7.99    0.95
   7   5   4    8.42    0.91
  -7   5  -4    8.04    1.19
   7   5   4    8.59    0.78
   7  -5  -4    8.07    0.72
  -7   5  -4    8.21    0.71
   7   5   4    8.18    0.74
  -7  -5   4    8.69    1.49
  -7   5  -4    8.37    0.72
  -8  -5  -4    4.53    0.92
  -8   5   4    6.06    0.64
   8   5  -4    6.17    0.50
   8   5  -4    5.83    0.55
   8   5  -4    5.56    0.53
   8   5  -4    6.33    0.53
   8   5  -4    5.29    0.63
  -8   5   4    5.57    0.61
   8  -5   4    6.30    0.58
  -8  -5  -4    6.03    0.59
  -8   5   4    5.99    0.58
   8   5   4    4.91    0.52
   8   5   4    5.49    0.93
  -8   5  -4    5.92    0.61
   8   5   4    5.37    0.52
   8  -5  -4    5.06    0.54
  -8   5  -4    5.34    0.56
  -8   5  -4    5.46    0.56
   8   5   4    5.35    0.57
   8   5   4    5.83    0.84
  -8   5  -4    5.34    0.57
   9  -5   4    3.80    0.39
   9   5  -4    3.23    0.38
   9   5  -4    3.62    0.34
  -9  -5  -4    3.31    0.87
  -9   5   4    3.76    0.55
   9   5  -4    3.76    0.39
  -9  -5  -4    3.84    0.38
   9   5  -4    4.06    0.35
   9   5   4    4.33    0.39
   9   5   4    4.38    0.46
   9  -5  -4    4.43    0.42
  -9   5  -4    4.23    0.41
   9   5   4    3.63    0.42
   9   5   4    4.27    0.57
  -9   5  -4    4.60    0.47
   0   6  -4   72.20    2.87
   0  -6   4   70.78    3.08
   0   6   4   70.89    3.05
   0  -6  -4   72.83    3.43
   0  -6  -4   80.08    3.99
  -1  -6  -4   31.45    1.81
  -1  -6  -4   32.68    1.82
  -1   6   4   30.53    1.43
   1  -6  -4   29.28    1.72
  -1   6  -4   28.55    1.27
   1  -6  -4   29.94    1.70
  -1  -6   4   30.57    1.50
  -1   6  -4   28.87    1.33
  -1  -6   4   30.11    1.63
   1   6   4   28.48    1.41
  -2   6   4   43.40    2.02
  -2  -6  -4   41.59    2.30
  -2  -6  -4   41.30    2.32
   2   6  -4   41.08    1.78
  -2   6   4   43.65    2.04
  -2   6   4   41.71    1.93
  -2  -6   4   44.40    2.23
  -2  -6   4   40.59    2.03
   2  -6  -4   43.62    2.15
   2   6   4   44.21    2.01
   2  -6  -4   44.42    2.20
  -2   6  -4   42.68    1.92
  -2   6  -4   42.45    1.87
   3  -6   4   38.85    1.96
  -3   6   4   40.09    2.02
  -3   6   4   41.01    2.03
  -3   6   4   43.07    2.19
   3   6  -4   43.54    2.00
  -3  -6  -4   42.19    2.44
  -3  -6  -4   42.06    2.45
  -3   6   4   40.21    2.03
  -3  -6  -4   39.75    1.98
  -3   6  -4   50.23    2.17
   3   6   4   45.54    2.09
  -3   6  -4   48.54    2.10
   3  -6  -4   43.98    2.51
   3   6   4   49.79    2.24
  -3   6  -4   49.62    2.21
   3  -6  -4   48.77    2.25
  -3   6  -4   48.22    2.00
   3   6   4   46.05    2.15
  -3   6  -4   45.66    1.99
   3   6   4   47.43    2.19
  -4   6   4   38.40    1.95
  -4  -6  -4   39.45    1.92
   4  -6   4   38.95    1.90
  -4   6   4   43.66    2.65
   4   6  -4   40.65    1.97
  -4   6   4   40.14    1.97
  -4  -6  -4   40.96    2.42
  -4   6   4   39.24    2.14
   4  -6  -4   40.32    1.97
  -4   6  -4   43.13    1.92
   4   6   4   42.64    2.06
  -4   6  -4   43.25    1.93
  -4   6  -4   42.74    2.13
   4   6   4   41.61    2.17
  -4   6  -4   39.25    2.03
   4   6   4   43.48    2.10
  -4   6  -4   41.13    2.07
   4   6   4   42.43    2.02
  -4   6  -4   42.20    1.93
  -5   6   4   69.01    3.35
   5   6  -4   69.36    3.17
  -5   6   4   70.26    3.15
   5   6  -4   68.56    3.06
  -5   6   4   70.58    3.13
  -5  -6  -4   65.30    3.72
  -5  -6  -4   71.22    3.72
  -5   6   4   65.98    3.11
   5   6  -4   70.31    3.14
  -5   6   4   66.93    3.09
   5   6  -4   68.30    3.03
   5  -6   4   63.80    3.30
   5   6  -4   67.05    3.05
  -5   6  -4   70.48    3.13
  -5   6  -4   72.41    3.12
  -5   6  -4   75.88    3.12
  -5   6  -4   73.79    3.34
   5  -6  -4   70.57    3.15
   5   6   4   71.99    3.21
  -5   6  -4   73.32    3.42
   5   6   4   71.48    3.17
   5   6   4   73.92    3.42
  -5   6  -4   72.65    3.09
  -6   6   4   24.81    1.37
   6   6  -4   22.23    1.34
   6   6  -4   22.99    1.26
  -6   6   4   23.80    1.38
  -6  -6  -4   29.29    2.67
  -6   6   4   22.68    1.34
  -6   6   4   23.51    2.26
   6   6  -4   22.40    1.40
   6   6  -4   22.54    1.31
   6  -6   4   23.99    1.33
  -6  -6  -4   21.01    1.94
  -6   6   4   22.48    1.33
   6   6  -4   23.79    1.31
  -6  -6  -4   23.37    1.32
  -6   6  -4   24.61    1.36
   6  -6  -4   24.73    1.37
  -6   6  -4   24.62    1.35
   6   6   4   23.32    1.36
  -6   6  -4   23.48    1.36
   6   6   4   23.73    1.43
   6   6   4   22.57    1.39
  -6   6  -4   23.43    1.64
  -6   6  -4   23.53    1.36
  -7   6   4   29.96    1.93
   7   6  -4   29.84    1.52
   7   6  -4   31.79    1.55
   7   6  -4   30.70    1.48
  -7  -6  -4   28.62    2.16
  -7   6   4   30.02    1.58
  -7  -6  -4   30.18    1.53
   7  -6   4   30.59    1.56
   7   6  -4   30.81    1.50
  -7   6   4   30.28    1.56
  -7   6   4   30.65    1.58
  -7   6   4   31.04    1.61
  -7  -6  -4   26.00    2.63
   7   6   4   28.96    1.62
  -7   6  -4   28.43    1.57
  -7   6  -4   29.19    1.58
   7   6   4   30.28    1.84
  -7   6  -4   30.72    1.57
   7   6   4   29.17    1.57
   7   6   4   27.85    1.58
   7  -6  -4   29.39    1.57
   7   6   4   30.50    1.59
  -7   6  -4   29.71    1.57
  -7   6  -4   28.53    1.85
  -8   6   4    0.41    0.29
   8   6  -4    0.95    0.69
   8   6  -4    0.48    0.22
  -8   6   4    0.27    0.26
   8  -6   4    0.41    0.20
  -8  -6  -4    0.84    0.24
   8   6  -4    0.48    0.20
  -8  -6  -4    0.02    0.50
  -8   6   4    0.59    0.26
   8   6  -4    0.42    0.18
  -8   6  -4    0.35    0.19
   8   6   4    0.33    0.19
  -8   6  -4    0.16    0.20
   8  -6  -4    0.17    0.19
  -8   6  -4    0.26    0.23
   8   6   4    0.45    0.23
   8   6   4    0.21    0.18
   9   6  -4   26.82    1.26
   9  -6   4   29.36    1.38
   9   6  -4   27.75    1.21
  -9   6   4   24.90    1.32
   9   6  -4   26.72    1.20
   9   6   4   27.29    1.21
  -9   6  -4   25.36    1.27
   9   6   4   26.22    1.26
   9  -6  -4   27.96    1.27
  -9   6  -4   25.81    1.25
   0   7   4   24.92    1.29
   0  -7  -4   25.10    1.63
   0  -7  -4   25.48    1.65
  -1  -7  -4   25.95    1.75
  -1   7   4   24.71    1.53
  -1  -7  -4   23.85    1.73
  -1   7   4   25.84    1.39
  -1   7   4   23.95    1.34
   1  -7  -4   27.40    1.37
  -1   7  -4   29.75    1.28
   1  -7  -4   30.57    1.76
   1  -7  -4   30.55    1.72
   1   7   4   29.82    1.40
  -2   7   4   73.31    3.29
  -2   7   4   71.88    3.17
  -2   7   4   67.75    3.14
  -2   7   4   71.13    3.16
  -2  -7  -4   75.10    3.75
   2  -7  -4   69.00    3.16
   2  -7  -4   84.40    3.56
  -2   7  -4   77.99    3.15
   2   7   4   70.85    3.31
   2  -7  -4   78.24    3.55
  -2   7  -4   78.87    3.20
   2   7   4   77.10    3.28
  -3   7   4   51.03    2.24
  -3   7   4   50.31    2.22
   3  -7   4   46.13    2.05
  -3  -7  -4   52.18    2.95
  -3   7   4   51.61    2.41
  -3   7   4   50.57    2.24
  -3   7   4   47.89    2.37
  -3  -7  -4   51.72    2.81
   3   7  -4   50.86    2.09
   3   7  -4   51.96    2.17
  -3   7  -4   45.53    2.15
   3  -7  -4   45.26    2.21
  -3   7  -4   45.82    2.27
  -3   7  -4   45.21    2.14
   3   7   4   45.65    2.29
   3   7   4   43.84    2.31
   3   7   4   46.51    2.35
  -3   7  -4   47.26    2.25
   3   7   4   43.90    2.22
   3  -7  -4   48.36    2.41
  -4   7   4   55.17    2.51
  -4  -7  -4   50.00    3.01
   4  -7   4   51.07    2.34
  -4   7   4   57.36    2.77
   4   7  -4   56.59    2.59
  -4  -7  -4   49.41    2.26
  -4   7   4   53.59    2.53
  -4   7   4   53.88    2.69
  -4   7   4   52.43    2.46
  -4  -7  -4   51.73    3.11
   4   7  -4   52.51    2.39
   4   7   4   55.99    2.73
  -4   7  -4   56.28    2.68
  -4   7  -4   55.36    2.61
   4   7   4   53.41    2.55
   4  -7  -4   49.87    2.86
  -4   7  -4   55.52    2.42
   4   7   4   55.62    2.53
  -4   7  -4   53.57    2.43
  -4   7  -4   53.22    2.41
   4   7   4   53.13    2.57
  -5   7   4    8.55    0.74
   5   7  -4    7.34    0.75
  -5   7   4    8.17    0.80
   5   7  -4    6.84    0.80
  -5   7   4    8.29    0.87
   5   7  -4    7.22    0.72
   5   7  -4    7.34    0.70
   5  -7   4    7.08    0.65
  -5  -7  -4    7.10    0.62
  -5  -7  -4    8.54    1.13
  -5   7   4    7.91    0.81
  -5  -7  -4    6.90    1.19
  -5   7   4    7.72    0.72
  -5   7  -4    9.62    0.89
   5  -7  -4    9.42    0.74
   5   7   4   10.27    0.87
  -5   7  -4    9.98    0.76
  -5   7  -4    9.41    0.72
  -5   7  -4   10.68    0.98
  -5   7  -4    8.73    0.81
   5   7   4    9.81    0.81
   5   7   4    9.64    0.91
   5   7   4    9.14    0.85
  -5   7  -4    9.43    0.75
   6   7  -4    0.79    0.36
  -6   7   4    0.76    0.29
  -6   7   4    0.87    0.29
   6   7  -4    0.71    0.29
  -6  -7  -4    0.17    0.50
  -6   7   4    1.11    0.79
   6   7  -4    0.96    0.35
  -6  -7  -4    1.63    0.88
  -6   7   4    0.97    0.33
   6   7  -4    1.35    0.35
  -6   7   4    1.10    0.32
   6  -7   4    0.72    0.29
  -6   7  -4    1.48    0.38
  -6   7  -4    1.14    0.47
  -6   7  -4    1.51    0.34
   6   7   4    1.55    0.39
   6  -7  -4    0.98    0.30
  -6   7  -4    1.24    0.33
   6   7   4    1.24    0.36
  -6   7  -4    1.08    0.39
   6   7   4    1.30    0.48
  -6   7  -4    1.34    0.47
  -7   7   4   26.32    1.40
   7   7  -4   24.89    1.45
   7  -7   4   25.40    1.29
  -7  -7  -4   23.70    2.22
   7   7  -4   25.81    1.33
   7   7  -4   25.49    1.32
  -7   7   4   26.06    1.37
   7   7  -4   26.38    1.33
  -7   7   4   27.22    1.71
   7   7  -4   25.55    1.28
  -7   7   4   24.53    1.99
  -7   7  -4   25.25    1.36
   7   7   4   25.07    1.61
   7  -7  -4   26.32    1.35
   7   7   4   26.65    1.40
   7   7   4   25.90    1.44
   7   7   4   26.24    1.41
  -7   7  -4   26.43    1.44
   7   7   4   25.22    1.38
  -7   7  -4   26.00    1.72
  -7   7  -4   25.15    1.36
  -8  -7  -4   17.30    1.66
   8  -7   4   21.78    0.99
   8   7  -4   20.62    0.99
  -8   7   4   20.48    1.13
   8   7  -4   21.61    1.07
  -8   7   4   19.36    1.17
  -8   7   4   19.65    1.04
   8   7  -4   21.79    1.07
   8   7  -4   20.29    1.05
  -8   7  -4   20.11    1.07
   8   7   4   18.71    1.08
   8   7   4   20.03    1.05
  -8   7  -4   19.80    1.07
   8   7   4   17.61    1.21
  -8   7  -4   19.40    1.10
  -8   7  -4   20.60    1.10
   8  -7  -4   20.72    1.06
   8   7   4   19.98    1.04
   0  -8  -4    6.24    0.85
   0  -8  -4    5.81    0.85
   0   8   4    6.95    0.60
  -1  -8  -4   15.73    1.42
  -1   8   4   15.80    1.04
  -1  -8  -4   16.90    1.42
  -1   8   4   17.61    1.08
  -1   8   4   16.84    1.12
   1  -8  -4   17.85    1.37
   1   8   4   18.68    1.08
  -1   8  -4   19.58    0.92
   1  -8  -4   17.98    1.32
  -1   8  -4   17.60    0.94
  -2   8   4  186.89    7.43
  -2  -8  -4  187.00    8.13
  -2  -8  -4  184.30    8.20
  -2   8   4  189.03    7.58
  -2   8   4  184.48    7.42
   2   8   4  192.24    7.58
   2  -8  -4  180.47    7.28
   2  -8  -4  173.12    7.81
  -2   8  -4  192.28    7.41
  -2   8  -4  182.25    7.98
   2  -8  -4  192.47    7.74
  -3   8   4   33.65    1.96
  -3   8   4   34.33    1.80
  -3  -8  -4   35.42    2.42
  -3   8   4   36.44    1.95
  -3   8   4   36.93    1.81
  -3   8   4   36.22    1.77
  -3   8  -4   35.12    1.71
  -3   8  -4   34.41    1.83
   3   8   4   35.57    1.91
   3   8   4   36.39    1.84
   3  -8  -4   33.75    1.96
  -3   8  -4   37.20    1.91
  -3   8  -4   36.83    1.75
  -3   8  -4   36.52    1.83
   3   8   4   35.66    1.94
  -4  -8  -4    5.54    1.01
  -4  -8  -4    5.12    1.08
  -4   8   4    5.55    0.63
  -4   8   4    5.38    0.63
   4   8  -4    5.14    0.59
  -4   8   4    5.81    0.63
  -4   8   4    5.19    0.69
   4   8  -4    5.27    0.55
  -4   8   4    5.19    0.77
   4   8   4    6.36    0.74
   4   8   4    6.13    0.77
   4  -8  -4    5.89    0.60
  -4   8  -4    5.65    0.61
   4   8   4    5.54    0.81
  -4   8  -4    6.85    0.65
   4   8   4    5.71    0.71
  -4   8  -4    6.45    0.68
  -4   8  -4    5.96    0.61
  -4   8  -4    5.92    0.75
  -5  -8  -4   14.71    1.51
  -5   8   4   15.69    0.98
  -5   8   4   15.64    0.99
  -5   8   4   15.65    1.01
  -5  -8  -4   13.36    1.63
   5   8  -4   14.57    0.96
  -5   8   4   15.97    1.04
   5   8  -4   15.00    0.96
   5   8  -4   13.80    0.95
  -5   8   4   15.39    1.19
   5  -8   4   13.44    0.75
  -5   8  -4   12.69    1.06
   5  -8  -4   12.82    0.86
   5   8   4   12.96    1.10
   5   8   4   11.61    0.95
  -5   8  -4   12.31    0.98
   5   8   4   11.26    0.99
  -5   8  -4   12.97    0.92
  -5   8  -4   12.50    0.91
   5   8   4   12.66    1.05
  -5   8  -4   11.87    0.90
  -5   8  -4   11.53    1.24
  -6   8   4    1.32    0.34
   6   8  -4    1.96    0.42
  -6   8   4    1.52    0.48
   6  -8   4    1.29    0.26
  -6  -8  -4    1.32    1.01
  -6   8   4    1.42    0.36
  -6  -8  -4    1.39    0.72
  -6   8   4    1.83    0.37
   6   8  -4    1.81    0.36
   6   8  -4    1.54    0.40
  -6   8  -4    1.77    0.50
  -6   8  -4    1.51    0.36
   6   8   4    1.68    0.49
  -6   8  -4    1.68    0.37
   6  -8  -4    1.52    0.32
  -6   8  -4    1.61    0.45
  -6   8  -4    1.74    0.39
   6   8   4    1.56    0.52
   6   8   4    1.65    0.43
   6   8   4    1.91    0.43
   7   8  -4   28.08    1.44
  -7   8   4   30.79    1.58
   7   8  -4   30.56    1.42
  -7   8   4   30.52    1.52
   7   8  -4   30.51    1.46
  -7  -8  -4   27.08    2.21
   7   8  -4   30.27    1.46
  -7   8  -4   31.40    1.54
  -7   8  -4   31.02    1.60
   7   8   4   29.96    1.56
   7  -8  -4   30.44    1.42
   7   8   4   30.84    1.50
  -7   8  -4   30.13    1.51
   7   8   4   31.30    1.54
   7   8   4   31.86    1.58
  -7   8  -4   30.63    1.56
  -8   8   4    9.28    0.66
  -8   8   4   10.45    0.68
   8   8  -4   10.37    0.58
   8   8  -4   10.59    0.60
  -8   8  -4   10.47    0.66
  -8   8  -4   11.06    0.66
   8   8   4   11.40    0.84
   0   9   4   61.24    2.78
   0  -9  -4   59.60    3.25
   0  -9  -4   62.50    3.21
  -1  -9  -4   12.79    1.30
  -1   9   4   13.14    0.89
  -1   9   4   14.03    1.13
  -1  -9  -4   14.03    1.29
   1  -9  -4    9.71    1.07
  -1   9  -4    8.94    0.66
   1  -9  -4    9.37    0.99
   1   9   4    9.76    0.82
  -2   9   4   12.06    0.91
  -2   9   4   12.74    0.90
  -2   9   4   13.20    0.96
  -2  -9  -4   11.92    1.29
  -2  -9  -4   11.52    1.35
  -2   9   4   12.19    0.95
  -2   9  -4    9.92    0.78
  -2   9  -4    9.71    0.85
   2  -9  -4   10.31    1.00
   2   9   4   11.16    0.91
  -3   9   4    5.39    0.63
  -3   9   4    5.42    0.67
  -3  -9  -4    6.30    1.30
  -3   9   4    5.58    0.85
  -3   9   4    4.92    0.66
   3   9   4    7.19    0.84
   3   9   4    6.20    0.79
  -3   9  -4    6.95    0.77
  -3   9  -4    7.20    0.79
   3  -9  -4    7.88    1.08
  -3   9  -4    7.24    0.77
  -3   9  -4    6.39    0.66
  -4   9   4   -0.04    0.26
  -4   9   4    0.04    0.28
  -4   9   4    0.17    0.25
  -4  -9  -4   -0.03    0.53
  -4  -9  -4    0.19    0.81
  -4   9  -4    0.31    0.40
   4   9   4    0.31    0.49
  -4   9  -4    0.45    0.36
   4   9   4    0.27    0.41
  -4   9  -4    0.25    0.29
   4   9   4    0.16    0.36
  -4   9  -4    0.36    0.31
  -4   9  -4    0.18    0.27
  -5   9   4   20.19    1.42
   5   9  -4   20.15    1.15
  -5   9   4   20.37    1.25
  -5  -9  -4   20.14    1.85
  -5   9   4   20.58    1.20
  -5   9   4   20.64    1.23
  -5  -9  -4   16.19    2.09
   5   9   4   21.65    1.34
   5   9   4   20.20    1.38
   5   9   4   20.50    1.30
   5   9   4   20.59    1.27
  -5   9  -4   19.70    1.34
  -5   9  -4   21.70    1.20
  -5   9  -4   19.92    1.20
  -5   9  -4   19.28    1.25
  -5   9  -4   19.71    1.22
  -6   9   4    7.27    0.66
   6   9  -4    7.74    0.60
  -6  -9  -4    7.05    1.28
  -6   9   4    7.89    0.66
   6   9   4    9.97    1.07
   6   9   4    8.66    0.78
  -6   9  -4    9.64    0.97
  -6   9  -4    8.61    0.71
   6   9   4    8.50    0.77
  -6   9  -4    8.79    0.92
  -6   9  -4    8.58    0.67
   6   9   4    7.87    0.73
   6   9   4    8.17    0.70
  -7   9   4   14.40    0.86
   7   9  -4   13.11    0.72
  -7   9   4   13.65    0.82
  -7   9   4   12.63    0.96
   7   9   4   14.80    0.83
  -7   9  -4   14.09    0.87
   7   9   4   13.83    0.89
  -7   9  -4   14.39    0.82
  -7   9  -4   14.80    0.89
   7   9   4   14.37    0.81
   0 -10  -4  126.08    5.53
   0  10   4  124.47    5.17
   0 -10  -4  119.69    5.62
   0  10   4  117.92    4.99
  -1 -10  -4   13.34    1.45
  -1 -10  -4   11.91    1.27
  -1  10   4   12.89    0.95
  -1  10   4   12.49    0.96
  -1  10  -4   13.62    0.87
   1  10   4   14.53    1.03
   1 -10  -4   12.75    1.15
   1 -10  -4   13.90    1.28
  -2  10   4   17.90    1.15
  -2  10   4   18.45    1.24
  -2  10   4   17.31    1.23
  -2 -10  -4   17.12    1.55
  -2  10   4   18.16    1.11
  -2 -10  -4   16.67    1.69
   2 -10  -4   13.56    1.19
  -3  10   4    0.69    0.35
  -3 -10  -4    1.95    0.73
  -3 -10  -4    1.10    0.94
  -3  10   4    0.71    0.35
  -3  10   4    1.03    0.38
  -3  10   4    0.96    0.36
  -3  10  -4    0.88    0.42
  -3  10  -4    0.83    0.34
   3  10   4    0.84    0.43
  -4  10   4    4.17    0.58
  -4  10   4    3.92    0.64
  -4  10   4    4.25    0.56
  -4 -10  -4    4.47    1.09
   4  10  -4    4.81    0.58
  -4  10   4    3.87    0.58
  -4  10  -4    4.74    0.64
  -4  10  -4    4.93    0.67
  -4  10  -4    5.19    0.64
   4  10   4    5.08    0.73
  -4  10  -4    4.74    0.56
   4  10   4    4.72    0.67
  -5 -10  -4    3.07    0.93
  -5  10   4    3.34    1.01
  -5  10   4    3.10    0.51
  -5  10   4    3.29    0.51
  -5  10   4    3.31    0.46
   5  10   4    2.86    0.57
  -5  10  -4    2.84    0.53
  -5  10  -4    3.23    0.50
  -5  10  -4    3.27    0.50
   5  10   4    2.90    0.49
  -6  10   4    8.42    0.69
   6  10  -4    7.71    0.64
  -6  10   4    7.55    0.70
  -6  10   4    8.16    0.65
  -6  10  -4    9.21    0.70
   6  10   4    9.76    0.66
  -6  10  -4    9.28    0.64
  -6  10  -4    9.43    0.69
  -6  10  -4    9.22    0.64
   0  11   4    5.07    0.77
   0 -11  -4    5.15    1.64
   0 -11  -4    4.43    0.81
   0  11   4    4.31    0.68
  -1  11   4   12.27    0.89
  -1 -11  -4    9.84    1.46
  -1  11   4   11.08    0.92
  -1 -11  -4   10.07    1.09
   1  11   4    9.79    0.96
   1 -11  -4   10.28    1.00
  -2  11   4    1.60    0.57
  -2  11   4    1.96    0.43
  -2  11   4    1.95    0.49
  -2 -11  -4    1.89    0.99
  -2  11  -4    2.28    0.51
  -3  11   4    5.77    0.75
  -3  11   4    6.93    0.78
  -3 -11  -4    6.06    1.02
  -3  11   4    5.85    0.61
  -3  11   4    5.37    0.71
  -3  11  -4    6.34    0.70
  -4  11   4    1.56    0.33
  -4  11   4    1.33    0.40
  -4  11   4    1.54    0.40
  -4 -11  -4    2.05    0.85
  -4  11  -4    2.18    0.45
   4  11   4    2.42    0.49
  -5  11   4    7.11    0.55
  -5  11   4    6.61    0.61
  -5  11   4    6.52    0.70
  -5  11  -4    6.78    0.56
   0 -12  -4    8.85    1.33
  -1  12   4    3.29    0.62
  -1 -12  -4    2.34    1.04
  -2  12   4   22.95    1.23
  -3  12   4    1.74    0.34
  -4  12   4    7.70    0.56
   0   0   5    0.51    0.17
   0   0  -5    0.32    0.11
  -1   0   5  113.22    4.63
   1   0  -5  120.48    4.47
   1   0  -5  115.73    4.55
   1   0  -5  113.39    4.54
  -1   0  -5  113.03    4.52
   1   0   5  118.03    4.67
  -1   0  -5  116.83    4.57
  -1   0  -5  114.19    4.57
   2   0   5  219.44    8.65
  -2   0  -5  223.00    8.56
  -2   0   5  227.25    8.80
   2   0  -5  220.33    8.51
   2   0  -5  210.82    8.51
  -2   0  -5  220.04    8.55
   3   0  -5  397.22   15.46
  -3   0  -5  410.69   15.53
   3   0   5  404.74   15.61
   3   0  -5  403.77   15.45
   3   0  -5  402.84   15.38
   3   0   5  412.43   15.53
  -3   0  -5  388.29   15.39
  -4   0  -5   65.05    2.90
   4   0  -5   65.95    2.80
   4   0  -5   63.52    2.67
   4   0   5   62.71    2.82
   4   0   5   67.90    2.98
   4   0  -5   66.43    2.83
   4   0   5   64.50    2.78
  -4   0  -5   66.76    2.76
  -4   0   5   65.02    3.07
  -4   0  -5   64.19    2.75
  -4   0   5   64.32    2.76
  -4   0  -5   64.40    2.89
   4   0  -5   64.94    2.71
  -5   0  -5  105.86    4.58
   5   0   5  104.44    4.32
   5   0  -5  107.76    4.45
   5   0   5  108.92    4.59
   5   0  -5  109.31    4.30
  -5   0   5  102.33    4.32
  -5   0  -5  103.12    4.33
  -5   0  -5  104.09    4.58
   5   0   5  106.36    4.40
  -5   0   5  104.44    4.32
   5   0  -5  107.33    4.41
  -5   0  -5  105.64    4.34
   5   0  -5  103.42    4.22
   5   0  -5  103.18    4.31
  -6   0  -5    0.81    0.33
  -6   0  -5    0.96    0.33
  -6   0   5    0.44    0.46
  -6   0  -5    0.73    0.46
   6   0  -5    0.86    0.29
   6   0  -5    1.10    0.28
   6   0  -5    0.54    0.27
   6   0  -5    0.96    0.30
  -6   0  -5    1.01    0.42
   6   0   5    1.12    0.43
   6   0   5    0.52    0.27
  -6   0  -5    0.54    0.32
   6   0   5    0.80    0.33
   6   0  -5    0.62    0.21
  -6   0   5    0.98    0.41
   6   0   5    0.65    0.26
   6   0   5    1.02    0.30
   6   0  -5    0.91    0.24
  -6   0  -5    1.10    0.46
   7   0  -5   59.42    2.62
  -7   0  -5   57.52    2.60
  -7   0  -5   57.55    2.89
   7   0  -5   58.33    2.49
   7   0  -5   59.09    2.55
   7   0   5   59.31    2.60
   7   0   5   56.55    2.61
  -7   0  -5   56.35    2.62
  -7   0   5   57.29    2.82
   7   0  -5   60.49    3.30
   7   0  -5   53.62    2.72
   7   0   5   58.43    2.50
   7   0   5   59.62    2.66
  -7   0  -5   57.58    3.05
   7   0  -5   57.60    2.57
  -7   0   5   58.15    3.00
   8   0  -5    3.66    0.70
  -8   0  -5    3.73    0.57
   8   0  -5    3.67    0.82
   8   0   5    3.86    0.54
  -8   0  -5    2.85    0.59
   8   0  -5    3.67    0.47
   8   0  -5    4.03    0.42
   8   0   5    3.62    0.60
   8   0  -5    3.76    0.40
  -8   0  -5    4.13    0.88
   8   0   5    3.86    0.45
  -8   0  -5    3.75    0.80
  -9   0  -5    4.69    0.77
  -9   0  -5    4.96    0.66
   9   0  -5    4.61    0.48
   9   0  -5    4.71    0.40
   9   0   5    5.02    0.40
   9   0   5    4.50    0.58
   9   0  -5    5.77    0.88
 -10   0  -5    1.34    0.30
  10   0  -5    1.18    0.19
  10   0   5    1.25    0.32
   0  -1  -5    2.07    0.24
   0   1  -5    1.91    0.20
   0  -1  -5    1.99    0.23
   0   1   5    2.10    0.27
   0   1  -5    1.97    0.20
   0  -1  -5    2.09    0.23
  -1  -1  -5   18.34    0.88
  -1  -1  -5   19.68    0.90
   1   1  -5   20.03    0.85
   1   1  -5   19.77    0.86
  -1  -1  -5   18.58    0.89
  -1   1   5   19.56    0.94
  -1   1  -5   16.58    0.84
   1  -1  -5   15.91    0.87
   1   1   5   16.33    0.94
   1  -1  -5   16.72    0.86
  -1   1  -5   16.57    0.85
   1  -1  -5   16.31    0.86
  -2  -1  -5    6.05    0.45
   2   1  -5    6.34    0.41
   2   1  -5    6.19    0.41
  -2  -1  -5    6.06    0.46
  -2  -1  -5    5.93    0.44
   2  -1   5    5.83    0.51
  -2  -1  -5    5.80    0.47
  -2   1   5    6.39    0.49
  -3  -1  -5   29.89    1.48
   3   1  -5   28.62    1.41
   3   1  -5   28.10    1.41
  -3  -1  -5   28.59    1.47
   3  -1   5   28.32    1.51
  -3  -1  -5   28.05    1.46
  -3   1   5   28.70    1.49
  -3   1  -5   31.16    1.38
  -3   1  -5   32.48    1.49
  -3   1  -5   33.52    1.49
   3  -1  -5   31.23    1.45
   3   1   5   31.87    1.50
   3  -1  -5   31.51    1.37
   3   1   5   32.34    1.59
   3  -1  -5   31.24    1.43
   4   1  -5   75.67    2.93
  -4   1   5   71.40    2.98
  -4   1   5   75.79    3.01
  -4  -1  -5   73.45    3.15
   4  -1   5   79.48    3.10
   4  -1   5   74.21    3.17
   4   1  -5   76.37    3.07
   4   1  -5   76.09    2.97
  -4  -1  -5   68.58    3.06
  -4  -1  -5   75.61    3.17
  -4  -1  -5   76.51    3.17
  -4   1   5   74.53    3.16
  -4   1  -5   65.35    2.95
   4   1   5   68.13    3.19
   4  -1  -5   68.08    2.93
   4  -1  -5   67.45    3.05
  -4   1  -5   65.67    2.96
  -4   1  -5   66.30    3.10
   4   1   5   66.40    3.02
   4  -1  -5   68.68    3.02
  -4   1  -5   66.13    3.09
   4   1   5   64.95    3.06
   5   1  -5   61.31    2.69
  -5  -1  -5   60.99    2.77
   5  -1   5   62.59    2.87
  -5   1   5   62.72    2.76
   5   1  -5   63.87    2.78
  -5  -1  -5   62.09    3.02
  -5   1   5   72.56    3.32
   5   1  -5   64.05    2.89
   5  -1   5   63.38    2.79
  -5  -1  -5   62.11    2.77
   5   1  -5   63.35    2.74
   5  -1   5   62.64    2.79
  -5   1   5   62.18    2.78
   5   1  -5   63.16    2.85
  -5  -1  -5   63.60    3.02
  -5   1   5   65.67    2.89
   5  -1   5   72.37    3.10
  -5   1  -5   64.98    2.78
   5  -1  -5   65.74    2.69
  -5   1  -5   62.70    3.00
  -5   1  -5   65.74    3.01
  -5   1  -5   67.25    2.82
   5  -1  -5   62.23    2.75
   5   1   5   64.78    2.89
   5  -1  -5   62.00    2.73
  -5   1  -5   65.61    2.80
  -5   1  -5   61.47    2.79
   5   1   5   66.61    3.07
   5   1   5   65.78    2.89
   5  -1  -5   67.49    2.93
   5  -1  -5   67.75    2.75
   5   1   5   65.29    2.83
   5  -1  -5   66.24    2.86
   6  -1   5   31.62    1.61
  -6   1   5   30.93    1.89
   6   1  -5   31.29    1.57
  -6  -1  -5   29.92    1.84
   6  -1   5   29.87    1.53
   6  -1   5   30.57    1.61
  -6   1   5   30.26    1.63
  -6   1   5   31.52    1.64
  -6  -1  -5   29.78    1.63
   6   1  -5   32.07    1.76
  -6  -1  -5   31.51    1.94
   6   1  -5   31.37    1.58
   6   1  -5   31.42    1.62
  -6  -1  -5   31.16    1.66
   6   1  -5   31.05    1.53
   6  -1   5   31.24    1.66
   6   1  -5   31.16    1.70
  -6   1  -5   34.20    1.67
   6  -1  -5   33.89    1.52
   6   1   5   35.34    1.75
   6   1   5   35.21    1.66
   6  -1  -5   34.39    1.75
  -6   1  -5   34.89    1.68
   6  -1  -5   35.25    1.60
  -6  -1   5   33.86    1.90
  -6   1  -5   35.72    1.68
   6  -1  -5   35.66    1.65
   6   1   5   35.75    1.71
   6   1   5   35.10    1.74
  -6   1  -5   30.97    2.28
   6  -1  -5   34.99    1.58
   6  -1  -5   34.70    1.82
  -6   1  -5   34.54    1.67
  -6   1  -5   34.91    2.00
  -6  -1   5   35.09    1.82
   6   1   5   34.49    1.91
  -7  -1  -5   14.08    1.14
  -7   1   5   14.89    1.17
   7  -1   5   14.57    0.92
   7   1  -5   15.06    0.94
   7  -1   5   14.73    0.87
  -7  -1  -5   14.39    1.28
  -7   1   5   14.87    1.04
  -7  -1  -5   14.43    1.27
   7  -1   5   14.21    0.95
   7   1  -5   15.07    0.89
   7   1  -5   13.44    1.00
   7   1  -5   15.25    1.12
   7   1  -5   15.13    0.86
  -7  -1  -5   13.67    0.95
   7  -1   5   14.57    1.11
   7   1  -5   13.88    0.88
  -7   1  -5   14.12    1.22
  -7  -1   5   13.28    1.06
   7  -1  -5   12.23    1.67
   7   1   5   13.15    0.86
   7  -1  -5   13.59    0.79
   7   1   5   12.77    1.18
   7  -1  -5   12.40    1.15
   7   1   5   12.54    0.93
   7  -1  -5   12.62    0.81
   7  -1  -5   12.59    0.83
   7   1   5   13.09    0.95
  -7   1  -5   13.86    0.94
  -7   1  -5   13.11    0.93
  -7   1  -5   11.98    1.45
   7   1   5   14.01    0.94
  -7   1  -5   13.00    0.96
  -7   1  -5   12.88    1.19
   7  -1  -5   13.02    0.88
   8   1  -5   10.19    1.12
   8   1  -5   10.58    0.68
   8  -1   5   10.44    0.71
  -8  -1  -5   10.09    0.95
  -8   1   5    9.65    1.53
   8  -1   5   10.41    0.82
  -8  -1  -5    9.96    1.18
   8   1  -5   11.25    0.73
  -8  -1  -5   11.33    1.16
   8   1  -5   10.86    1.01
   8   1  -5   11.08    0.79
   8  -1  -5   12.39    1.17
   8   1   5   11.13    0.72
   8  -1  -5   12.09    0.78
   8   1   5   11.10    1.12
   8  -1  -5   12.28    0.80
   8  -1  -5   11.88    0.72
   8   1   5   11.63    0.83
   8   1   5   11.88    0.93
   8   1   5   11.87    0.79
  -8   1  -5   10.91    1.16
  -8   1  -5   11.30    0.87
  -8   1  -5   11.90    0.82
   9  -1   5    2.05    0.43
   9   1  -5    2.01    0.28
   9   1  -5    1.76    0.32
  -9  -1  -5    1.42    0.40
  -9  -1  -5    2.03    0.58
   9   1  -5    1.92    0.51
   9  -1  -5    2.61    0.50
   9  -1  -5    2.70    0.29
  -9   1  -5    2.16    0.51
  -9  -1   5    1.76    0.77
   9  -1  -5    2.55    0.39
   9   1   5    2.33    0.41
   9   1   5    3.39    0.62
  -9   1  -5    2.74    0.52
   9   1   5    2.93    0.34
  10   1  -5    8.43    0.44
  10  -1   5    7.94    0.80
 -10   1  -5    8.08    0.65
  10   1   5    6.14    0.74
  10  -1  -5    7.79    0.68
   0   2  -5    5.86    0.36
   0   2  -5    5.54    0.34
   0  -2  -5    5.68    0.49
   0   2   5    5.36    0.42
   1   2  -5   18.24    0.90
  -1  -2  -5   18.22    0.98
  -1   2   5   19.32    1.02
  -1  -2  -5   19.62    1.05
   1   2  -5   19.23    0.92
  -1  -2  -5   19.18    1.02
  -1   2  -5   21.62    0.97
   1  -2  -5   21.33    1.09
   1  -2  -5   22.15    1.14
   1  -2  -5   21.36    1.02
  -1   2  -5   20.28    0.93
   1   2   5   22.96    1.07
   1  -2  -5   22.18    1.02
  -2  -2  -5  110.09    4.31
  -2  -2  -5  105.76    4.24
  -2   2   5  107.85    4.30
   2   2  -5  110.99    4.19
  -2  -2  -5  107.25    4.33
  -2   2  -5  103.31    4.21
  -2   2  -5   99.88    4.31
   2  -2  -5  105.80    4.24
   2  -2  -5  103.91    4.24
   2   2   5  102.74    4.34
   2  -2  -5  100.86    4.23
  -3  -2  -5   24.56    1.24
   3   2  -5   24.61    1.11
   3   2  -5   24.45    1.10
  -3  -2  -5   22.98    1.16
  -3   2   5   24.61    1.21
  -3  -2  -5   25.05    1.23
  -3   2  -5   19.04    1.08
  -3   2  -5   18.23    1.09
   3  -2  -5   19.13    1.09
   3  -2  -5   18.56    1.01
   3   2   5   19.65    1.20
   3   2   5   17.49    1.11
   3  -2  -5   19.73    1.08
  -4   2   5    4.97    0.50
   4   2  -5    4.16    0.42
  -4  -2  -5    4.92    0.58
   4   2  -5    4.54    0.45
   4   2  -5    4.64    0.43
  -4  -2  -5    4.95    0.55
  -4   2   5    5.15    0.56
  -4   2   5    5.51    0.49
   4   2  -5    4.59    0.46
   4  -2   5    3.95    0.75
   4  -2  -5    5.33    0.44
   4   2   5    5.42    0.54
  -4   2  -5    5.16    0.44
   4   2   5    5.25    0.53
  -4   2  -5    4.85    0.50
   4  -2  -5    5.23    0.44
  -4  -2   5    4.99    0.56
   4  -2  -5    5.13    0.50
   4  -2  -5    5.18    0.50
  -4   2  -5    4.76    0.46
   4   2   5    5.50    0.59
  -4   2  -5    4.97    0.51
  -4   2  -5    4.78    0.45
   4   2   5    4.63    0.59
  -5  -2  -5  111.81    4.85
  -5   2   5  110.22    4.52
   5   2  -5  110.30    4.45
  -5   2   5  111.55    4.76
   5   2  -5  112.91    4.51
   5  -2   5  108.47    4.45
   5  -2   5  108.32    4.52
  -5  -2  -5  111.64    4.71
   5   2  -5  109.02    4.50
  -5   2   5  115.89    4.57
  -5   2   5  107.05    4.54
  -5   2   5  111.16    4.51
   5   2  -5  113.21    4.65
   5   2   5  113.82    4.67
  -5   2  -5  110.99    4.75
  -5   2  -5  108.13    4.53
   5  -2  -5  110.93    4.65
   5  -2  -5  107.43    4.48
   5  -2  -5  112.59    4.39
   5  -2  -5  102.98    4.42
  -5   2  -5  111.70    4.54
   5   2   5  114.71    4.60
   5   2   5  115.67    4.66
  -5   2  -5  114.19    4.79
  -5  -2   5   95.64    4.59
   5   2   5  106.33    4.81
  -5  -2   5  104.13    4.59
  -5   2  -5  108.97    4.51
  -5   2  -5  116.37    4.56
  -6  -2  -5    4.63    0.70
   6  -2   5    3.79    0.52
   6   2  -5    3.96    0.89
  -6   2   5    3.90    0.54
   6   2  -5    3.98    0.49
  -6  -2  -5    4.09    0.66
  -6   2   5    4.36    0.53
  -6   2   5    4.27    0.55
  -6   2   5    4.40    0.55
  -6   2   5    3.43    0.74
  -6  -2  -5    4.21    0.67
   6  -2   5    3.84    0.56
   6   2  -5    3.97    0.51
   6   2  -5    4.03    0.41
  -6   2  -5    2.80    0.59
   6  -2  -5    2.90    0.46
  -6   2  -5    2.69    0.44
  -6   2  -5    2.63    0.55
  -6   2  -5    3.23    0.51
   6   2   5    2.49    0.46
   6   2   5    2.96    0.45
   6   2   5    2.90    0.56
  -6   2  -5    2.43    0.41
  -6   2  -5    2.99    0.46
   6  -2  -5    2.78    0.39
   6  -2  -5    3.25    0.65
   6   2   5    3.04    0.51
   6  -2  -5    2.43    0.40
  -6  -2   5    2.84    0.50
   6  -2  -5    2.38    0.56
  -7  -2  -5   40.44    2.42
  -7   2   5   40.57    1.97
  -7   2   5   40.69    2.27
   7   2  -5   39.85    2.09
   7  -2   5   39.86    1.82
   7   2  -5   39.99    1.90
  -7  -2  -5   41.47    2.18
   7   2  -5   39.01    2.15
   7   2  -5   40.80    1.86
   7   2  -5   40.90    1.94
   7   2  -5   40.59    1.96
   7  -2   5   40.15    2.11
  -7   2   5   38.45    1.98
  -7  -2  -5   40.86    2.47
   7   2   5   40.89    2.29
   7   2   5   40.97    2.05
  -7   2  -5   39.96    2.00
  -7  -2   5   40.44    2.11
  -7   2  -5   39.59    1.99
   7   2   5   41.76    2.06
  -7   2  -5   39.94    2.20
  -7   2  -5   39.38    2.46
   7  -2  -5   41.47    2.14
   7   2   5   41.56    2.00
   7   2   5   41.83    2.04
   7  -2  -5   40.93    1.92
  -7   2  -5   43.30    2.02
   7  -2  -5   41.40    1.84
  -7   2  -5   39.78    2.33
  -8   2   5   17.81    1.19
   8   2  -5   18.96    1.10
  -8  -2  -5   17.72    1.59
   8   2  -5   18.14    1.06
   8   2  -5   19.23    1.02
  -8  -2  -5   19.14    1.56
   8   2  -5   17.15    1.24
   8  -2   5   18.03    1.27
  -8  -2   5   19.84    1.66
   8   2   5   19.22    1.14
   8  -2  -5   19.60    1.03
   8   2   5   20.21    1.46
  -8   2  -5   18.91    1.41
   8   2   5   19.91    1.77
  -8   2  -5   18.31    1.46
   8   2   5   19.31    1.14
  -8   2  -5   19.74    1.14
  -8   2  -5   18.92    1.18
   8  -2  -5   18.92    1.23
   8   2   5   19.04    1.04
   9   2  -5   23.56    1.23
   9  -2   5   23.85    1.34
  -9  -2  -5   23.21    1.69
   9   2  -5   22.42    1.32
  -9  -2  -5   23.76    1.39
   9   2  -5   22.54    1.15
   9   2   5   23.67    1.22
   9   2   5   24.91    1.19
  -9   2  -5   24.27    1.27
  -9  -2   5   26.24    2.76
  -9   2  -5   25.32    1.64
  -9   2  -5   26.05    1.53
   9   2   5   24.80    1.43
  10   2  -5    7.74    0.44
  10  -2   5    7.33    0.56
 -10  -2  -5    7.70    0.74
  10  -2  -5    8.60    0.60
 -10   2  -5    8.14    0.67
   0   3  -5  151.65    5.71
   0   3  -5  145.97    5.74
   0   3   5  150.94    5.87
   0  -3  -5  141.60    5.80
   0  -3  -5  151.45    6.02
  -1  -3  -5  124.19    5.14
   1   3  -5  129.88    4.90
  -1   3   5  126.33    5.05
  -1  -3  -5  126.40    5.13
  -1  -3  -5  114.93    4.95
   1   3  -5  119.99    4.90
  -1   3  -5  127.96    4.95
   1   3   5  133.42    5.08
   1  -3  -5  129.36    5.15
   1  -3  -5  125.35    5.03
  -1   3  -5  128.99    4.92
  -2  -3  -5   36.06    1.65
   2   3  -5   36.82    1.56
  -2  -3  -5   37.47    1.76
  -2  -3  -5   36.77    1.77
  -2   3   5   35.89    1.61
   2   3  -5   36.92    1.56
  -2   3   5   36.09    1.69
  -2   3  -5   34.71    1.58
   2   3   5   35.48    1.72
   2  -3  -5   34.68    1.69
  -2   3  -5   35.27    1.61
   2  -3  -5   36.03    1.70
   2  -3  -5   34.70    1.66
   3   3  -5   22.62    1.06
  -3  -3  -5   21.70    1.23
   3   3  -5   22.55    1.06
  -3   3   5   20.76    1.05
  -3   3   5   21.76    1.08
  -3  -3  -5   19.98    1.13
  -3   3   5   23.12    1.18
  -3  -3  -5   21.71    1.21
   3   3   5   18.24    1.10
  -3   3  -5   18.30    0.99
   3   3   5   18.01    1.08
  -3   3  -5   18.86    1.06
   3  -3  -5   18.36    1.06
  -3   3  -5   18.54    1.00
  -3   3  -5   18.79    1.07
   3   3   5   18.75    1.17
   4   3  -5  206.75    8.33
  -4   3   5  211.77    8.40
  -4  -3  -5  211.88    8.68
  -4   3   5  208.66    8.41
  -4   3   5  215.71    8.42
   4   3  -5  215.13    8.45
   4   3  -5  208.42    8.44
  -4  -3  -5  216.65    8.69
  -4   3   5  218.24    8.60
   4   3  -5  218.10    8.37
  -4  -3   5  209.93    8.62
   4  -3  -5  209.60    8.48
   4   3   5  219.99    8.54
   4   3   5  217.86    8.68
   4   3   5  208.47    8.50
  -4   3  -5  218.92    8.37
  -4   3  -5  213.04    8.38
   4   3   5  214.85    8.47
   4  -3  -5  214.80    8.30
  -4   3  -5  217.61    8.56
  -4   3  -5  215.32    8.55
  -5  -3  -5    3.61    0.58
  -5  -3  -5    4.01    0.60
   5   3  -5    3.84    0.42
  -5   3   5    4.01    0.57
  -5  -3  -5    3.98    0.62
  -5   3   5    3.49    0.46
  -5  -3   5    2.51    0.46
  -5   3  -5    2.52    0.38
   5   3   5    2.66    0.49
   5  -3  -5    2.85    0.41
   5   3   5    2.69    0.46
   5   3   5    2.55    0.43
   5   3   5    2.90    0.50
  -5   3  -5    2.60    0.46
   5  -3  -5    2.96    0.46
   5  -3  -5    2.52    0.48
   5  -3  -5    2.74    0.44
  -5   3  -5    2.27    0.39
  -5   3  -5    2.77    0.37
  -5   3  -5    2.66    0.46
   6   3  -5   33.09    1.62
  -6   3   5   32.46    1.93
  -6  -3  -5   34.85    2.08
  -6  -3  -5   32.53    1.81
  -6   3   5   32.35    1.67
   6   3  -5   32.23    1.62
  -6   3   5   32.31    1.67
   6   3  -5   35.15    1.81
  -6   3   5   31.19    2.14
   6   3  -5   35.14    1.66
  -6   3   5   32.65    1.66
  -6  -3  -5   33.35    2.08
   6   3  -5   32.71    1.56
  -6   3   5   33.14    1.64
   6   3   5   34.76    2.06
  -6  -3   5   30.81    1.72
  -6   3  -5   32.49    1.96
   6   3   5   33.13    1.70
  -6  -3   5   29.67    2.04
   6  -3  -5   31.99    1.75
  -6   3  -5   31.70    1.67
   6  -3  -5   31.49    1.51
  -6   3  -5   32.55    1.71
  -6   3  -5   31.62    1.90
   6   3   5   30.72    1.91
  -6   3  -5   32.17    1.67
   6   3   5   32.56    1.74
  -6   3  -5   31.71    1.64
   7   3  -5   89.83    3.98
   7   3  -5   93.27    3.96
   7   3  -5   91.26    4.11
  -7  -3  -5   91.86    4.60
   7   3  -5   89.39    4.22
   7   3  -5   85.26    4.13
  -7  -3  -5   88.21    4.60
  -7  -3  -5   91.80    4.21
   7  -3   5   89.19    4.14
  -7   3   5   88.89    3.95
  -7   3   5   87.21    4.05
   7   3  -5   94.11    3.94
  -7   3  -5   93.63    4.45
   7   3   5   96.98    4.41
   7  -3  -5  100.96    4.20
   7  -3  -5   82.37    3.84
  -7  -3   5   99.00    4.60
   7   3   5  101.47    4.18
   7   3   5  100.06    4.07
  -7   3  -5  103.78    4.11
   7  -3  -5  101.63    3.85
  -7   3  -5  100.90    4.12
  -7   3  -5  100.69    4.11
  -7   3  -5   97.08    4.57
  -7   3  -5  100.74    4.09
   7   3   5  102.46    4.11
   7   3   5  100.42    4.18
   8   3  -5   26.71    1.35
   8   3  -5   26.02    1.28
  -8   3   5   23.90    1.54
  -8   3   5   26.29    1.36
  -8  -3  -5   26.09    1.86
   8   3  -5   25.63    1.24
  -8  -3  -5   23.07    1.91
   8   3  -5   26.07    1.31
   8  -3   5   26.03    1.45
   8   3  -5   23.85    1.46
  -8  -3  -5   25.24    1.48
   8   3   5   23.92    1.67
  -8   3  -5   21.43    1.73
   8   3   5   24.38    1.37
   8   3   5   23.78    1.28
   8   3   5   24.08    1.36
  -8   3  -5   22.98    1.47
  -8   3  -5   23.91    1.71
   8   3   5   23.29    1.31
  -8  -3   5   23.40    1.92
  -8   3  -5   23.88    1.32
   8  -3  -5   23.35    1.40
  -8   3  -5   24.11    1.36
  -8   3  -5   23.81    1.33
  -9  -3  -5    7.92    0.69
   9   3  -5    7.15    0.52
  -9  -3  -5    7.72    0.98
   9   3  -5    6.62    0.54
   9  -3   5    7.53    0.63
   9   3   5    7.51    0.62
   9   3   5    8.24    0.57
   9   3   5    7.84    0.63
  -9   3  -5    7.90    0.58
  -9   3  -5    7.87    0.77
   9   3   5    7.53    0.60
   0   4  -5   11.00    0.65
   0  -4  -5   11.14    0.84
   0   4  -5   10.59    0.56
   0  -4  -5   10.39    0.79
   0   4   5   11.13    0.68
  -1  -4  -5   13.70    0.95
   1   4  -5   13.85    0.71
  -1  -4  -5   13.29    0.96
  -1   4   5   13.20    0.83
   1  -4  -5   15.53    1.00
  -1   4  -5   16.09    0.76
   1  -4  -5   15.57    0.99
   1   4   5   15.84    0.86
  -1   4  -5   15.97    0.73
  -2   4   5   40.94    1.97
  -2  -4  -5   40.64    2.11
   2   4  -5   42.21    1.83
   2   4  -5   42.15    1.83
  -2   4  -5   46.36    1.90
  -2   4  -5   44.01    1.91
   2  -4  -5   42.62    2.08
   2   4   5   45.44    2.04
   2   4   5   42.40    1.97
   2  -4  -5   46.58    2.10
  -3   4   5   62.36    2.71
  -3  -4  -5   65.55    2.99
  -3   4   5   63.74    2.71
   3   4  -5   67.10    2.70
  -3  -4  -5   67.75    3.02
  -3   4   5   64.06    2.80
  -3   4   5   64.80    2.85
   3   4  -5   65.21    2.71
  -3   4  -5   64.14    2.78
   3   4   5   60.76    2.76
  -3  -4   5   61.73    2.86
   3   4   5   63.95    2.99
  -3   4  -5   61.49    2.64
   3  -4  -5   61.28    2.80
   3   4   5   59.86    2.79
  -3   4  -5   63.43    2.67
  -3   4  -5   64.49    2.78
  -4   4   5   44.67    2.00
   4   4  -5   44.44    1.99
   4   4  -5   41.74    2.41
   4   4  -5   45.79    1.97
  -4   4   5   42.38    2.14
   4   4  -5   44.76    2.03
  -4  -4  -5   42.21    2.09
  -4  -4  -5   44.10    2.30
  -4   4   5   45.32    2.01
  -4   4   5   44.75    2.01
   4   4  -5   40.88    2.02
  -4  -4  -5   45.54    2.33
   4  -4  -5   43.16    2.15
  -4   4  -5   43.76    1.99
   4   4   5   42.25    2.21
  -4   4  -5   42.07    1.93
   4   4   5   43.56    2.06
  -4  -4   5   40.33    2.20
  -4   4  -5   40.47    1.95
  -4   4  -5   42.09    2.23
  -4   4  -5   42.05    2.09
  -5   4   5    2.34    0.43
  -5  -4  -5    2.00    0.56
  -5   4   5    2.23    0.40
  -5  -4  -5    2.03    0.45
   5   4  -5    2.28    0.37
   5   4  -5    2.36    0.41
  -5   4   5    2.06    0.47
   5   4  -5    2.47    0.39
   5   4  -5    2.31    0.40
   5   4  -5    1.98    0.50
   5   4  -5    1.93    0.37
  -5  -4  -5    1.88    0.53
  -5   4   5    2.22    0.44
  -5   4   5    2.18    0.39
   5  -4  -5    1.72    0.38
   5   4   5    1.48    0.43
   5   4   5    1.30    0.36
  -5   4  -5    1.64    0.35
   5  -4  -5    1.43    0.40
  -5  -4   5    1.53    0.68
  -5   4  -5    1.15    0.34
   5   4   5    1.49    0.40
  -5   4  -5    1.25    0.35
   5   4   5    1.68    0.40
  -5   4  -5    1.33    0.32
  -5   4  -5    1.91    0.42
  -6  -4  -5   70.61    3.24
  -6  -4  -5   72.15    3.65
   6   4  -5   75.96    3.93
   6   4  -5   71.31    3.06
   6   4  -5   73.40    3.09
  -6  -4  -5   70.69    3.69
   6   4  -5   73.41    3.27
   6  -4   5   71.38    3.20
  -6   4   5   68.46    3.09
  -6   4   5   67.67    3.41
  -6   4   5   68.83    3.10
   6   4  -5   70.22    3.01
   6   4  -5   71.62    3.09
  -6   4   5   70.84    3.16
  -6   4   5   70.04    3.12
  -6   4  -5   70.00    3.48
   6   4   5   69.14    3.46
  -6   4  -5   70.28    3.42
   6  -4  -5   67.75    2.88
   6  -4  -5   69.60    3.31
   6   4   5   69.06    3.16
  -6   4  -5   70.69    3.14
  -6   4  -5   71.12    3.14
   6   4   5   69.98    3.21
  -6   4  -5   69.54    3.10
  -6  -4   5   66.57    3.52
   6   4   5   69.60    3.24
  -6   4  -5   70.20    3.12
  -7  -4  -5    3.40    0.81
   7   4  -5    3.08    0.43
   7   4  -5    3.57    0.49
   7   4  -5    3.24    0.52
   7   4  -5    3.22    0.47
   7   4  -5    3.12    0.38
  -7  -4  -5    2.49    0.76
  -7  -4  -5    2.59    0.50
  -7   4   5    4.07    0.53
   7  -4   5    2.94    0.50
   7   4  -5    3.33    0.61
  -7   4   5    3.31    0.52
  -7   4   5    3.58    0.52
  -7   4  -5    2.59    0.45
  -7   4  -5    2.46    0.60
  -7  -4   5    0.91    0.85
  -7   4  -5    2.36    0.44
  -7   4  -5    2.41    0.46
   7   4   5    2.39    0.46
   7  -4  -5    3.03    0.51
   7   4   5    2.69    0.45
   7   4   5    2.48    0.45
   7   4   5    2.63    0.60
  -7   4  -5    2.66    0.47
  -7   4  -5    2.56    0.65
   7   4   5    2.77    0.49
   8   4  -5   21.54    1.16
   8   4  -5   22.35    1.09
   8   4  -5   21.25    1.13
  -8  -4  -5   21.14    1.66
   8  -4   5   22.16    1.25
   8   4  -5   21.86    1.11
   8   4  -5   21.57    1.31
  -8  -4  -5   21.32    1.97
  -8   4   5   20.33    1.40
  -8  -4  -5   22.36    1.28
  -8   4   5   21.95    1.25
  -8   4  -5   17.87    1.12
   8   4   5   18.68    1.43
  -8   4  -5   18.70    1.14
   8   4   5   18.71    1.12
   8   4   5   18.83    1.17
   8  -4  -5   19.30    1.20
   8   4   5   18.13    1.16
   8   4   5   18.88    1.10
  -8   4  -5   17.74    1.15
  -8   4  -5   18.12    1.20
   9   4  -5    8.12    0.58
   9  -4   5    7.17    0.78
  -9  -4  -5    5.03    1.03
  -9  -4  -5    7.73    0.89
   9   4  -5    7.19    0.49
   9   4  -5    7.69    0.57
   9   4  -5    7.52    0.56
   9   4   5    8.16    0.61
   9   4   5    8.69    0.62
  -9   4  -5    8.70    0.60
  -9   4  -5    7.96    0.62
   9  -4  -5    8.88    0.65
   9   4   5    8.68    0.67
   0   5  -5   36.27    1.54
   0  -5  -5   36.51    1.94
   0   5   5   37.27    1.71
   0  -5  -5   36.83    1.95
   1  -5  -5    6.84    0.70
   1   5   5    7.29    0.56
  -1   5  -5    7.62    0.44
  -1   5  -5    7.78    0.48
   1  -5  -5    8.15    0.74
  -2   5   5    3.24    0.41
  -2  -5  -5    4.15    0.95
  -2  -5  -5    3.24    0.51
   2   5  -5    3.06    0.28
   2   5  -5    2.69    0.29
   2  -5  -5    2.57    0.46
   2   5   5    2.30    0.36
  -2   5  -5    2.38    0.30
   2  -5  -5    2.15    0.49
  -2   5  -5    2.47    0.28
  -3  -5  -5   44.20    2.33
   3   5  -5   42.47    1.91
  -3   5   5   40.82    1.96
   3   5  -5   41.70    1.93
  -3   5   5   41.14    2.09
  -3   5   5   40.66    1.96
  -3   5   5   41.39    1.98
  -3   5  -5   44.46    1.94
  -3   5  -5   45.11    2.06
  -3   5  -5   45.23    2.02
  -3   5  -5   44.47    1.93
   3   5   5   45.29    2.09
   3   5   5   41.91    2.04
   3   5   5   46.40    2.18
   3   5   5   43.75    2.09
   3  -5  -5   45.99    2.13
  -4   5   5    6.32    0.56
  -4  -5  -5    6.53    0.79
   4   5  -5    6.33    0.56
  -4   5   5    6.64    0.59
   4   5  -5    6.18    0.75
  -4   5   5    6.00    0.74
  -4   5   5    5.57    0.57
   4   5  -5    6.92    0.61
  -4   5   5    6.06    0.64
  -4  -5  -5    5.12    0.93
  -4  -5  -5    6.34    0.80
   4   5  -5    7.23    0.57
   4   5  -5    6.31    0.63
   4  -5  -5    5.51    0.76
  -4   5  -5    5.63    0.54
   4   5   5    6.14    0.65
   4   5   5    5.31    0.67
   4   5   5    5.93    0.68
   4   5   5    5.98    0.65
  -4   5  -5    5.67    0.51
  -4   5  -5    5.96    0.59
  -4   5  -5    5.73    0.61
   5   5  -5    2.88    0.42
   5   5  -5    2.21    0.44
  -5  -5  -5    2.16    0.57
   5   5  -5    2.07    0.41
   5   5  -5    1.81    0.38
  -5  -5  -5    2.14    0.45
  -5   5   5    2.29    0.43
  -5  -5  -5    2.04    0.63
   5  -5   5    2.63    0.45
  -5   5   5    2.23    0.43
  -5   5   5    2.00    0.51
   5   5  -5    2.10    0.41
  -5   5   5    2.13    0.42
  -5   5   5    2.22    0.41
   5   5   5    2.34    0.50
   5  -5  -5    1.97    0.41
  -5   5  -5    2.18    0.38
  -5   5  -5    1.81    0.40
  -5  -5   5    0.42    0.87
  -5   5  -5    2.54    0.38
   5   5   5    2.43    0.48
  -5   5  -5    2.17    0.41
   5   5   5    1.95    0.44
  -5   5  -5    2.06    0.48
  -5   5  -5    2.33    0.44
   5   5   5    2.43    0.46
   6   5  -5    7.74    0.70
  -6  -5  -5    6.39    0.73
  -6   5   5    7.10    0.69
   6   5  -5    7.44    0.74
  -6   5   5    7.20    0.67
  -6   5   5    7.20    0.70
   6   5  -5    7.09    0.64
   6  -5   5    7.28    0.70
   6   5  -5    7.29    0.75
  -6   5   5    6.89    0.86
  -6  -5  -5    7.51    0.98
  -6  -5  -5    6.72    1.04
  -6   5   5    6.92    0.71
   6   5  -5    7.33    0.71
  -6   5  -5    7.50    0.92
  -6   5  -5    8.72    0.71
   6   5   5    7.67    0.77
   6  -5  -5    8.36    0.74
  -6   5  -5    8.65    0.71
   6   5   5    8.60    0.74
  -6   5  -5    8.24    0.88
  -6   5  -5    8.24    0.70
   6   5   5    8.20    0.76
   6   5   5    8.24    0.88
  -6   5  -5    7.64    0.71
   7   5  -5   66.24    2.72
  -7   5   5   64.43    2.83
  -7  -5  -5   68.72    2.94
  -7  -5  -5   63.91    3.63
   7   5  -5   63.39    2.99
  -7   5   5   65.00    2.79
  -7   5   5   63.11    3.23
   7  -5   5   66.96    2.88
   7   5  -5   70.27    3.28
  -7  -5  -5   66.64    3.53
   7   5  -5   66.69    2.80
   7  -5  -5   55.26    2.81
   7   5   5   56.01    2.84
  -7   5  -5   56.38    2.79
  -7   5  -5   58.87    2.79
  -7   5  -5   56.86    3.26
   7   5   5   55.82    2.79
  -7   5  -5   55.28    2.99
  -7   5  -5   59.68    2.80
   7   5   5   58.59    2.82
  -7   5  -5   71.16    4.27
  -8   5   5    5.45    0.68
   8   5  -5    5.48    0.51
  -8  -5  -5    5.08    1.07
   8  -5   5    5.01    0.54
  -8   5   5    5.08    0.64
   8   5  -5    4.92    0.48
  -8  -5  -5    4.80    0.55
  -8   5   5    5.79    0.59
   8   5  -5    5.39    0.45
   8   5  -5    5.50    0.50
   8   5   5    5.52    0.52
  -8   5  -5    5.16    0.52
   8   5   5    5.66    0.56
  -8   5  -5    5.57    0.57
   8   5   5    5.62    0.85
  -8   5  -5    5.57    0.60
   8   5   5    5.31    0.52
   8  -5  -5    5.44    0.56
  -8   5  -5    5.68    0.54
   8   5   5    5.79    0.60
   9  -5   5    4.76    0.41
   9   5  -5    4.48    0.39
  -9  -5  -5    2.94    0.87
   9   5  -5    4.62    0.41
  -9  -5  -5    4.14    0.38
  -9   5   5    3.71    0.59
   9   5  -5    4.55    0.35
   9   5  -5    4.39    0.38
   9   5   5    3.58    0.42
   9   5   5    3.45    0.35
   9   5   5    3.54    0.68
   9  -5  -5    3.67    0.40
  -9   5  -5    3.32    0.37
  -9   5  -5    3.80    0.44
   9   5   5    3.52    0.36
   0   6  -5  329.29   12.80
   0  -6  -5  342.41   13.42
   0   6   5  341.45   13.03
   0   6   5  328.53   12.95
   0  -6  -5  336.18   13.37
  -1  -6  -5   29.09    1.72
  -1   6   5   30.81    1.45
  -1   6   5   26.98    1.50
  -1  -6  -5   29.25    1.74
  -1   6   5   28.48    1.37
   1   6  -5   27.49    1.19
   1   6   5   26.57    1.39
   1   6   5   26.64    1.39
  -1   6  -5   26.43    1.21
   1  -6  -5   26.06    1.60
   1  -6  -5   25.61    1.62
  -1   6  -5   25.71    1.25
   2   6  -5   28.16    1.29
  -2   6   5   29.16    1.53
  -2   6   5   27.91    1.42
   2   6  -5   27.48    1.29
  -2  -6  -5   27.13    1.75
  -2   6   5   27.65    1.43
   2  -6  -5   30.59    1.65
  -2   6  -5   29.05    1.40
   2   6   5   30.40    1.55
   2   6   5   29.01    1.56
   2  -6  -5   28.63    1.49
   2   6   5   29.33    1.51
  -2   6  -5   29.08    1.37
   2  -6  -5   30.67    1.70
  -2   6  -5   30.12    1.42
  -3   6   5   11.54    0.75
   3   6  -5   10.92    0.69
  -3  -6  -5   10.61    0.91
  -3   6   5   10.89    0.77
   3   6  -5   10.76    0.66
  -3   6   5   10.68    0.82
  -3  -6  -5    9.76    0.99
  -3   6  -5    9.38    0.66
   3   6   5    9.33    0.81
   3   6   5    8.44    0.91
   3   6   5    9.46    0.93
   3  -6  -5    9.57    0.89
  -3   6  -5   10.17    0.75
   3   6   5    9.10    0.78
  -3   6  -5    9.15    0.70
  -4   6   5   27.70    1.42
  -4   6   5   25.87    1.41
  -4  -6  -5   27.07    1.87
   4   6  -5   26.45    1.39
  -4  -6  -5   26.37    1.82
  -4   6   5   26.64    1.41
  -4   6   5   26.54    1.58
   4   6  -5   26.22    1.37
  -4   6   5   25.83    1.49
   4  -6   5   25.99    1.36
   4   6  -5   26.70    1.37
  -4  -6  -5   25.79    1.40
   4   6  -5   26.16    1.37
  -4   6  -5   26.28    1.36
  -4   6  -5   25.84    1.64
   4   6   5   27.34    1.64
   4   6   5   25.02    1.43
  -4   6  -5   25.80    1.48
   4   6   5   27.55    1.76
  -4   6  -5   26.29    1.34
   4  -6  -5   25.05    1.41
   4   6   5   25.93    1.51
  -4   6  -5   23.46    1.70
  -5   6   5    8.36    0.87
   5  -6   5    9.67    0.74
   5   6  -5    9.58    0.95
  -5   6   5    9.63    0.77
  -5   6   5    9.07    0.75
  -5  -6  -5    9.80    1.13
  -5   6   5    9.34    0.77
   5   6  -5   10.06    0.80
  -5   6   5    9.24    0.80
   5   6  -5    9.73    0.72
   5   6  -5    9.38    0.75
  -5  -6  -5    8.86    0.78
  -5  -6  -5   10.63    1.21
   5   6  -5    9.51    0.77
   5   6   5    8.28    0.82
   5   6   5    8.44    0.77
  -5   6  -5    8.25    0.70
   5   6   5    8.52    0.88
  -5   6  -5    8.37    0.87
  -5   6  -5    8.41    0.82
  -5   6  -5    8.64    0.70
   5  -6  -5    8.14    0.73
   5   6   5    7.96    0.82
  -5   6  -5    8.86    0.70
  -6  -6  -5    9.13    0.77
   6   6  -5    9.25    0.84
  -6   6   5    9.42    0.79
  -6   6   5    9.05    0.79
  -6   6   5    9.08    0.77
   6   6  -5    8.71    0.76
  -6  -6  -5    9.16    1.15
  -6   6   5    9.25    0.77
   6   6  -5    9.72    0.82
   6   6  -5    9.38    0.73
   6  -6   5    9.40    0.76
   6   6  -5    8.65    0.84
   6   6  -5    8.72    0.69
  -6  -6  -5    8.32    1.45
  -6   6   5    9.41    1.01
   6   6   5    9.38    0.84
  -6   6  -5    9.23    0.76
  -6   6  -5    9.27    0.94
   6  -6  -5    9.79    0.80
  -6   6  -5    9.97    0.78
   6   6   5    8.48    0.92
   6   6   5    9.48    0.80
  -6   6  -5    9.14    0.79
  -6   6  -5   10.13    0.77
  -6   6  -5   10.06    1.05
   6   6   5    8.82    0.84
   7   6  -5   67.09    2.94
  -7  -6  -5   63.44    3.66
  -7   6   5   67.27    3.06
   7   6  -5   66.65    2.89
  -7   6   5   63.99    3.39
  -7  -6  -5   60.55    3.81
   7  -6   5   70.81    3.00
  -7   6   5   67.19    3.02
   7   6  -5   66.98    3.10
  -7   6   5   66.33    2.98
  -7  -6  -5   67.54    2.97
   7   6  -5   66.20    2.94
   7   6  -5   66.49    2.91
   7   6   5   68.56    3.36
   7   6   5   70.32    3.03
  -7   6  -5   67.53    3.00
  -7   6  -5   69.92    3.07
  -7   6  -5   68.42    3.01
   7   6   5   67.33    3.10
   7   6   5   72.16    3.07
   7   6   5   68.93    3.08
  -7   6  -5   72.26    3.06
  -7   6  -5   68.95    3.39
   7  -6  -5   68.46    3.03
   8   6  -5   38.92    1.83
   8   6  -5   40.19    1.89
  -8  -6  -5   37.09    2.51
   8   6  -5   40.99    1.90
  -8   6   5   37.58    1.95
   8  -6   5   41.66    1.90
   8   6  -5   37.45    1.86
  -8   6   5   40.58    1.99
  -8   6  -5   45.32    1.97
   8   6   5   43.38    1.92
  -8   6  -5   43.81    2.00
   8   6   5   45.81    2.02
   8  -6  -5   46.37    1.98
   8   6   5   44.29    1.93
   9   6  -5    3.99    0.32
   9  -6   5    4.26    0.33
   9   6  -5    3.68    0.46
   9   6  -5    4.01    0.32
   9   6   5    4.01    0.39
   9  -6  -5    4.24    0.38
  -9   6  -5    3.99    0.36
   9   6   5    4.09    0.35
  -9   6  -5    3.52    0.44
   9   6   5    4.12    0.34
   0   7  -5   17.88    0.84
   0  -7  -5   16.64    1.03
   0   7   5   18.95    1.07
   0  -7  -5   18.31    1.34
   0   7   5   16.84    1.09
   0   7   5   17.02    1.04
   0   7   5   16.84    1.04
   0  -7  -5   17.72    1.34
  -1   7   5   36.21    1.83
  -1   7   5   33.49    1.71
  -1   7   5   34.32    1.82
  -1  -7  -5   36.52    2.19
  -1   7   5   37.07    1.81
  -1  -7  -5   33.19    1.65
   1  -7  -5   37.02    2.08
   1   7   5   35.04    1.71
   1   7   5   39.23    1.81
   1   7   5   35.72    1.76
  -1   7  -5   37.25    1.58
  -2  -7  -5   31.13    2.01
  -2  -7  -5   33.18    2.06
   2   7  -5   31.76    1.44
  -2   7   5   31.87    1.56
  -2   7   5   32.66    1.56
  -2  -7  -5   29.63    1.45
  -2   7   5   32.52    1.68
   2  -7  -5   31.33    1.83
  -2   7  -5   31.07    1.53
   2   7   5   29.77    1.65
   2  -7  -5   29.51    1.58
   2   7   5   29.84    1.56
   2  -7  -5   31.24    1.78
   2   7   5   28.93    1.68
   2   7   5   27.89    1.76
  -2   7  -5   30.85    1.49
  -3   7   5   31.95    1.75
   3   7  -5   30.53    1.44
  -3   7   5   30.55    1.56
  -3   7   5   31.64    1.58
  -3  -7  -5   30.94    2.09
  -3   7   5   33.18    1.61
  -3  -7  -5   30.79    1.46
   3  -7   5   29.68    1.40
   3   7  -5   31.44    1.48
  -3  -7  -5   33.89    2.12
   3  -7  -5   30.52    1.74
  -3   7  -5   27.94    2.05
  -3   7  -5   30.06    1.48
   3   7   5   30.02    1.73
   3   7   5   29.67    1.60
   3   7   5   30.21    1.68
  -3   7  -5   29.31    1.51
  -3   7  -5   30.51    1.51
  -3   7  -5   30.75    1.60
   3  -7  -5   30.30    1.58
   3   7   5   29.19    1.68
  -4   7   5   18.78    1.13
   4   7  -5   17.90    1.03
  -4   7   5   18.55    1.24
  -4   7   5   18.56    1.29
  -4   7   5   18.12    1.09
   4  -7   5   15.91    1.32
  -4  -7  -5   17.46    1.52
   4   7  -5   18.46    1.07
  -4   7   5   17.46    1.10
  -4  -7  -5   18.28    1.64
   4   7   5   18.11    1.30
  -4   7  -5   17.15    1.03
   4   7   5   18.43    1.22
   4   7   5   17.93    1.16
   4   7   5   16.89    1.38
  -4   7  -5   17.03    1.22
   4  -7  -5   17.93    1.09
  -4   7  -5   17.90    1.06
  -4   7  -5   18.12    1.07
  -4   7  -5   17.16    1.17
  -5   7   5   98.85    4.26
   5   7  -5  102.77    4.31
  -5   7   5   99.02    4.30
  -5  -7  -5   95.97    5.06
   5   7  -5   99.35    4.23
  -5  -7  -5   98.20    4.09
  -5   7   5  100.90    4.59
  -5   7   5  100.05    4.27
   5  -7   5  100.98    4.15
   5   7  -5   96.39    4.13
   5   7  -5  104.93    4.20
  -5  -7  -5  100.53    5.00
  -5   7   5  102.83    4.29
   5   7   5  101.25    4.78
   5   7   5   99.71    4.48
   5  -7  -5  102.39    4.25
  -5   7  -5   97.07    4.24
  -5   7  -5  100.59    4.51
  -5   7  -5   97.20    4.24
  -5   7  -5  101.21    4.23
  -5   7  -5   97.42    4.55
   5   7   5   98.62    4.40
  -5   7  -5   99.67    4.24
   5   7   5  101.31    4.32
  -6   7   5    4.45    0.54
  -6  -7  -5    4.07    1.04
  -6  -7  -5    3.73    0.56
  -6  -7  -5    5.24    1.10
   6   7  -5    4.68    0.48
   6   7  -5    4.66    0.57
  -6   7   5    4.26    0.55
  -6   7   5    4.16    0.53
  -6   7   5    4.16    0.74
   6   7  -5    4.48    0.52
  -6   7  -5    3.47    0.58
   6  -7  -5    3.43    0.53
  -6   7  -5    3.65    0.50
  -6   7  -5    3.12    0.60
   6   7   5    3.14    0.56
   6   7   5    3.04    0.49
  -6   7  -5    3.32    0.82
  -6   7  -5    3.02    0.47
   6   7   5    3.25    0.56
   6   7   5    3.60    0.65
  -6   7  -5    3.51    0.49
  -7   7   5    2.72    0.45
  -7   7   5    2.98    0.45
   7   7  -5    2.80    0.43
   7   7  -5    2.92    0.37
   7   7  -5    2.79    0.55
  -7  -7  -5    1.97    0.62
  -7   7   5    3.51    1.28
   7   7  -5    2.83    0.46
   7   7  -5    2.62    0.44
   7  -7   5    3.15    0.40
  -7   7   5    3.02    0.49
   7   7   5    4.18    0.51
  -7   7  -5    3.79    0.81
  -7   7  -5    4.22    0.50
   7   7   5    4.40    0.50
  -7   7  -5    4.07    0.47
  -7   7  -5    4.18    0.49
  -7   7  -5    4.20    0.49
   7   7   5    4.06    0.87
   7   7   5    3.23    0.50
   7  -7  -5    4.46    0.47
   7   7   5    3.81    0.52
  -8  -7  -5   -0.01    0.67
  -8   7   5    0.54    0.24
   8   7  -5    0.53    0.17
   8   7  -5    0.80    0.24
   8  -7   5    0.64    0.17
  -8   7   5    0.39    0.29
   8   7  -5    0.74    0.21
   8   7  -5    0.46    0.26
  -8   7  -5    0.72    0.30
  -8   7  -5    0.83    0.28
   8   7   5    1.01    0.29
   8   7   5    0.74    0.22
   8   7   5    0.81    0.25
   8   7   5    0.72    0.20
  -8   7  -5    0.56    0.25
  -8   7  -5    0.63    0.22
   8  -7  -5    0.75    0.20
   0   8   5   12.42    0.93
   0  -8  -5   13.07    1.22
   0   8   5   12.86    0.95
   0  -8  -5   14.91    1.25
   0   8   5   13.28    0.90
  -1  -8  -5   29.65    1.94
  -1   8   5   27.43    1.48
  -1  -8  -5   26.66    1.93
  -1   8   5   30.05    1.50
  -1   8   5   30.79    1.58
  -1   8   5   27.75    1.45
  -1   8  -5   27.04    1.34
   1  -8  -5   27.16    1.33
   1  -8  -5   28.73    1.84
  -1   8  -5   26.61    1.30
   1   8   5   29.01    1.56
   1  -8  -5   28.24    1.78
   1   8   5   27.78    1.53
   1   8   5   25.30    1.44
  -2   8   5   31.53    1.66
  -2  -8  -5   32.45    2.19
  -2   8   5   32.38    1.67
  -2   8   5   32.21    1.66
  -2  -8  -5   29.75    2.17
  -2   8  -5   33.26    1.66
   2   8   5   33.10    1.79
   2  -8  -5   32.36    1.61
  -2   8  -5   35.33    1.64
   2  -8  -5   35.54    2.05
   2   8   5   34.21    1.70
   2  -8  -5   34.93    1.93
  -3   8   5   15.69    1.10
  -3  -8  -5   14.13    1.46
  -3  -8  -5   15.23    1.54
  -3   8   5   16.26    1.22
   3   8  -5   15.77    0.96
  -3   8   5   15.92    1.10
  -3   8   5   16.03    1.09
   3   8  -5   16.31    0.95
  -3   8  -5   20.43    1.17
  -3   8  -5   20.61    1.08
  -3   8  -5   20.33    1.17
   3   8   5   19.53    1.32
   3   8   5   20.31    1.31
   3  -8  -5   20.21    1.32
   3  -8  -5   18.87    1.11
  -3   8  -5   20.40    1.23
   3   8   5   19.53    1.28
  -3   8  -5   20.05    1.10
   3   8   5   19.02    1.19
   4   8  -5   13.81    0.91
  -4  -8  -5   12.46    1.38
  -4  -8  -5   13.28    1.48
  -4   8   5   13.11    0.98
   4   8  -5   12.90    0.91
  -4   8   5   13.15    0.95
  -4   8   5   12.92    1.19
  -4   8   5   13.73    0.97
   4   8   5   14.44    1.03
   4   8   5   14.48    1.31
   4  -8  -5   14.94    0.95
  -4   8  -5   15.20    0.94
   4   8   5   14.18    1.36
  -4   8  -5   14.50    0.95
   4   8   5   13.64    1.07
  -4   8  -5   14.04    1.08
  -4   8  -5   14.34    1.23
  -4   8  -5   15.60    1.15
  -5   8   5   22.46    1.34
   5   8  -5   23.29    1.41
   5   8  -5   23.15    1.28
  -5  -8  -5   21.47    2.03
  -5   8   5   22.62    1.35
  -5  -8  -5   24.21    2.01
   5  -8  -5   24.84    1.31
  -5   8  -5   24.68    1.34
  -5   8  -5   23.69    1.30
  -5   8  -5   26.14    1.58
   5   8   5   24.53    1.51
   5   8   5   24.21    1.43
   5   8   5   24.54    1.41
  -5   8  -5   25.24    1.65
  -6  -8  -5   14.96    1.58
  -6   8   5   13.49    1.22
   6   8  -5   14.97    0.89
   6   8  -5   14.83    1.00
  -6  -8  -5   12.78    1.85
  -6   8   5   14.51    1.22
  -6   8   5   15.92    1.37
   6   8  -5   15.10    0.99
   6   8  -5   15.96    1.00
  -6   8   5   14.78    1.03
  -6   8  -5   16.62    0.99
   6   8   5   17.28    1.06
   6  -8  -5   17.45    0.96
   6   8   5   17.28    1.27
  -6   8  -5   16.91    1.01
   6   8   5   16.93    1.07
   6   8   5   17.08    1.11
  -6   8  -5   16.95    1.24
  -7  -8  -5   13.94    2.20
  -7   8   5   11.67    0.78
  -7   8   5   11.25    0.81
   7   8  -5   11.30    0.73
   7   8  -5   10.95    0.65
   7   8  -5   11.15    0.72
  -7   8   5   10.64    0.75
   7   8  -5   11.13    0.74
  -7   8  -5   10.12    0.72
  -7   8  -5   10.74    0.91
   7   8   5   10.51    0.76
  -7   8  -5    9.44    0.74
   7   8   5   10.23    0.73
   7   8   5   10.41    0.74
   7   8   5   10.06    0.77
   7  -8  -5   10.07    0.64
  -8   8   5   14.36    0.81
   8   8  -5   14.45    0.69
   8   8  -5   14.37    0.68
   8   8   5   11.96    0.74
  -8   8  -5   12.06    0.71
  -8   8  -5   12.51    0.73
  -8   8  -5   12.04    0.73
   8   8   5   11.79    0.68
   0   9   5   46.01    2.20
   0  -9  -5   48.95    2.71
   0   9   5   48.45    2.29
   0  -9  -5   48.09    2.78
   0   9   5   47.96    2.34
  -1  -9  -5   61.31    3.30
  -1   9   5   58.59    2.85
  -1   9   5   59.11    2.76
  -1   9   5   57.32    2.70
  -1  -9  -5   57.73    3.37
  -1   9   5   57.20    2.74
   1   9   5   62.81    2.98
   1  -9  -5   60.38    3.18
   1   9   5   63.15    2.90
  -1   9  -5   64.89    2.63
   1  -9  -5   64.78    3.12
   1   9   5   62.55    2.74
  -2   9   5   28.90    1.63
  -2   9   5   30.38    1.75
  -2  -9  -5   28.76    2.12
  -2   9   5   28.95    1.64
  -2   9   5   29.53    1.61
  -2  -9  -5   28.54    2.17
   2   9   5   33.73    1.92
   2   9   5   31.84    1.81
   2   9   5   34.28    1.83
  -2   9  -5   33.33    1.61
   2  -9  -5   33.00    1.89
  -2   9  -5   32.83    1.67
  -3  -9  -5    8.74    1.28
  -3   9   5    9.09    0.75
  -3  -9  -5    9.19    1.22
  -3   9   5    9.96    0.80
  -3   9   5    9.03    0.87
   3   9  -5    9.21    0.63
  -3   9   5    9.29    0.77
  -3   9  -5    7.53    0.72
   3   9   5    8.57    0.85
   3  -9  -5    8.03    0.87
   3   9   5    7.19    0.80
  -3   9  -5    8.18    0.71
  -3   9  -5    8.37    0.85
   3   9   5    8.28    0.97
  -3   9  -5    9.33    0.79
  -4  -9  -5   20.36    1.80
  -4   9   5   20.17    1.20
  -4   9   5   20.19    1.24
  -4   9   5   20.77    1.43
  -4   9   5   20.10    1.22
  -4  -9  -5   19.05    1.92
   4   9  -5   20.71    1.11
   4   9   5   20.61    1.37
  -4   9  -5   20.65    1.19
  -4   9  -5   20.09    1.17
   4   9   5   20.55    1.39
  -4   9  -5   20.70    1.20
  -4   9  -5   19.47    1.30
   4   9   5   20.57    1.41
   4   9   5   19.76    1.26
  -5   9   5    4.29    0.70
  -5   9   5    4.37    0.56
   5   9  -5    3.72    0.57
  -5   9   5    4.45    0.64
  -5   9   5    4.11    0.58
  -5  -9  -5    4.09    1.30
  -5  -9  -5    3.59    0.91
   5   9  -5    4.78    0.53
   5   9   5    5.19    0.71
  -5   9  -5    5.02    0.55
  -5   9  -5    5.14    0.57
   5   9   5    5.72    0.70
   5   9   5    5.13    0.60
  -5   9  -5    4.90    0.67
  -5   9  -5    5.04    0.57
  -5   9  -5    5.17    0.68
   5   9   5    5.97    0.72
   6   9  -5    6.91    0.63
  -6   9   5    6.33    0.90
  -6   9   5    5.93    0.63
  -6  -9  -5    4.69    1.03
  -6   9   5    6.42    0.59
  -6   9  -5    6.14    0.59
  -6   9  -5    6.78    0.58
   6   9   5    6.86    0.68
  -6   9  -5    6.37    0.62
  -6   9  -5    6.92    0.58
   6   9   5    6.28    0.67
   6   9   5    7.05    0.70
  -7   9   5   12.05    0.74
  -7   9   5   13.46    0.79
   7   9  -5   12.27    0.65
  -7   9   5   12.43    0.81
  -7   9  -5   11.24    0.76
  -7   9  -5   11.42    0.73
   7   9   5   11.67    0.72
  -7   9  -5   11.27    0.71
   7   9   5   12.27    0.73
  -7   9  -5   12.54    0.74
   0 -10  -5    4.24    0.83
   0 -10  -5    5.62    0.95
   0  10   5    4.37    0.63
   0  10   5    4.48    0.67
  -1 -10  -5    7.23    1.03
  -1  10   5    7.41    0.76
  -1 -10  -5    6.33    1.08
  -1  10   5    7.39    0.75
   1 -10  -5    7.19    0.97
   1  10   5    8.98    0.84
   1 -10  -5    8.20    0.92
   1  10   5    8.82    0.86
  -2  10   5    7.00    0.80
  -2  10   5    7.31    0.82
  -2 -10  -5    7.75    1.11
  -2  10   5    7.62    0.78
  -2 -10  -5    7.84    1.26
  -2  10   5    7.45    0.70
  -2  10  -5    6.79    0.65
   2 -10  -5    7.10    0.84
   2  10   5    7.32    0.81
   2  10   5    8.39    0.84
  -3 -10  -5   40.99    2.89
  -3  10   5   40.75    1.93
  -3  10   5   36.97    2.17
  -3  10   5   40.30    2.15
  -3  10   5   40.27    1.98
  -3 -10  -5   40.62    2.55
   3  10   5   39.19    2.15
   3  10   5   38.57    2.03
  -3  10  -5   37.53    1.88
  -3  10  -5   37.99    2.00
  -4  10   5   19.52    1.37
  -4  10   5   20.43    1.23
  -4 -10  -5   21.50    2.13
  -4  10   5   20.44    1.17
  -4  10   5   19.28    1.15
   4  10   5   19.97    1.21
   4  10   5   18.91    1.36
  -4  10  -5   20.70    1.38
  -4  10  -5   18.96    1.13
  -4  10  -5   18.67    1.28
   4  10   5   20.25    1.45
  -4  10  -5   21.46    1.32
  -5  10   5   46.07    2.09
  -5 -10  -5   42.51    2.77
  -5  10   5   44.10    2.13
  -5  10   5   45.75    2.08
  -5  10  -5   44.43    2.05
   5  10   5   44.68    2.08
   5  10   5   44.17    2.17
   5  10   5   46.14    2.13
  -5  10  -5   42.87    2.01
  -6  10   5   15.37    0.92
   6  10  -5   14.29    0.85
  -6  10   5   14.12    0.82
  -6  10   5   14.91    0.87
  -6  10  -5   12.31    0.93
  -6  10  -5   13.27    0.81
   6  10   5   13.55    0.95
   6  10   5   14.13    0.84
  -6  10  -5   13.32    0.81
   0  11   5    6.92    0.76
   0 -11  -5    6.81    0.87
   0 -11  -5    6.07    1.11
   0  11   5    6.52    0.77
  -1  11   5   46.20    2.19
  -1  11   5   47.00    2.38
  -1 -11  -5   43.12    2.77
  -1 -11  -5   46.47    2.59
   1 -11  -5   46.80    2.47
   1  11   5   48.45    2.26
   1  11   5   49.70    2.43
  -2  11   5   58.98    3.12
  -2  11   5   58.71    2.65
  -2  11   5   59.36    2.75
  -2 -11  -5   59.79    3.17
  -2  11   5   62.87    2.79
   2  11   5   60.21    2.75
   2  11   5   60.46    2.92
  -3  11   5    6.07    0.90
  -3  11   5    5.79    0.71
  -3 -11  -5    6.27    1.13
  -3  11   5    5.64    0.78
  -4  11   5   12.49    0.83
  -4  11   5   11.52    0.87
  -4 -11  -5   12.28    1.49
  -4  11   5   12.40    0.89
   4  11   5   14.95    0.95
  -4  11  -5   14.90    0.86
  -5  11   5    8.68    0.62
  -5  11  -5    9.13    0.62
   0  12   5    3.37    0.65
   0 -12  -5    2.58    0.59
  -1 -12  -5   11.95    1.26
  -1  12   5   13.60    0.90
   1  12   5   12.64    1.02
  -2  12   5    0.10    0.28
   2  12   5   -0.42    0.56
  -3  12   5   21.05    1.11
   0   0  -6  629.41   23.36
   0   0   6  614.73   23.54
   0   0  -6  604.81   23.42
  -1   0  -6  463.59   18.54
   1   0  -6  473.42   18.59
   1   0  -6  489.35   18.58
  -1   0  -6  484.10   18.62
  -1   0  -6  501.03   18.62
   1   0   6  515.15   18.76
  -2   0  -6  148.07    5.88
  -2   0   6  146.60    6.04
  -2   0  -6  147.82    5.93
   2   0  -6  148.94    5.88
   2   0   6  154.01    6.06
  -2   0  -6  149.20    5.94
   2   0  -6  151.98    5.91
  -3   0  -6    0.02    0.15
   3   0   6    0.25    0.28
   3   0  -6    0.21    0.14
  -3   0  -6    0.16    0.17
  -3   0  -6    0.27    0.18
   3   0   6    0.09    0.23
  -3   0  -6    0.18    0.16
   3   0  -6    0.17    0.14
   4   0  -6   71.71    3.01
   4   0   6   70.22    3.11
  -4   0  -6   75.92    3.20
   4   0  -6   72.16    3.11
   4   0  -6   71.92    2.97
  -4   0  -6   71.90    3.02
  -4   0  -6   73.09    3.03
  -4   0  -6   72.59    3.20
  -4   0  -6   68.09    3.00
   4   0  -6   70.39    2.93
   4   0   6   72.38    3.10
  -4   0   6   71.02    3.21
  -4   0  -6   72.06    3.19
   4   0   6   71.44    3.06
   4   0  -6   70.58    3.06
   4   0   6   72.92    3.27
  -5   0   6   50.32    2.53
  -5   0  -6   50.46    2.34
  -5   0  -6   53.27    2.36
   5   0   6   52.51    2.60
  -5   0   6   52.79    2.37
   5   0   6   53.93    2.44
  -5   0  -6   51.76    2.58
  -5   0  -6   51.02    2.34
  -5   0   6   51.81    2.37
   5   0   6   53.20    2.42
   5   0   6   52.37    2.34
   5   0  -6   52.85    2.33
  -5   0  -6   51.90    2.33
   5   0  -6   52.64    2.29
  -5   0  -6   52.12    2.59
   5   0  -6   51.55    2.23
   5   0  -6   53.31    2.29
  -5   0  -6   54.55    2.58
   5   0  -6   53.99    2.48
   5   0  -6   51.74    2.40
  -6   0  -6   11.82    0.87
   6   0  -6   12.85    0.98
   6   0  -6   12.35    0.80
   6   0  -6   12.54    0.91
  -6   0  -6   11.39    1.18
   6   0  -6   12.61    0.75
   6   0   6   12.97    0.92
   6   0  -6   12.91    0.80
   6   0   6   12.70    0.87
  -6   0   6   11.44    1.03
  -6   0  -6   12.96    1.18
  -6   0  -6   12.56    0.89
  -6   0  -6   12.35    0.88
   6   0   6   13.41    0.89
   6   0  -6   12.42    0.83
   6   0   6   12.41    0.81
  -6   0   6   11.01    1.42
  -6   0  -6   12.82    1.07
   7   0  -6   24.50    1.51
   7   0   6   26.99    1.39
   7   0   6   25.96    1.41
   7   0  -6   25.72    1.32
   7   0   6   26.28    1.30
  -7   0  -6   26.85    1.67
   7   0  -6   25.73    1.62
  -7   0  -6   27.28    1.81
   7   0  -6   25.42    1.39
   7   0  -6   26.79    1.44
  -7   0  -6   26.42    1.42
  -7   0  -6   25.44    1.43
   7   0  -6   26.34    1.35
   7   0   6   26.20    1.44
  -8   0  -6   43.14    2.00
   8   0  -6   44.94    2.09
   8   0   6   44.75    2.31
   8   0  -6   44.95    2.04
  -8   0  -6   43.16    2.60
  -8   0  -6   45.82    2.37
   8   0   6   43.99    2.04
  -8   0  -6   47.35    2.60
   8   0   6   44.63    2.09
   8   0  -6   46.61    2.41
   9   0  -6    1.10    0.28
   9   0   6    1.43    0.40
   9   0  -6    1.15    0.29
   9   0  -6    1.33    0.23
   9   0   6    1.23    0.36
  -9   0  -6    0.82    0.34
  -9   0  -6    1.61    0.54
  -9   0   6    1.05    0.89
  10   0   6    2.09    0.34
 -10   0  -6    1.27    0.28
   0  -1  -6   61.94    2.51
   0   1  -6   61.13    2.48
   0   1   6   60.36    2.61
   0  -1  -6   60.15    2.53
   0   1  -6   59.26    2.50
   1   1  -6  253.55   10.80
   1   1  -6  264.94   10.77
  -1  -1  -6  273.99   10.83
  -1  -1  -6  268.99   10.80
  -1  -1  -6  273.08   10.83
  -1   1   6  268.35   10.88
   1   1   6  304.63   10.97
  -1   1  -6  295.92   10.83
  -1   1  -6  293.27   10.73
   1  -1  -6  283.37   10.83
   1  -1  -6  299.77   10.81
   1  -1  -6  286.57   10.81
  -2  -1  -6   78.29    3.13
   2  -1   6   72.37    3.15
  -2  -1  -6   77.20    3.11
  -2   1   6   80.47    3.17
   2   1  -6   78.53    3.06
  -2  -1  -6   80.50    3.13
   2   1  -6   78.91    3.04
  -2  -1  -6   81.50    3.11
   2  -1  -6   69.64    3.04
   2   1   6   68.18    3.19
   2  -1  -6   68.09    3.05
   2  -1  -6   68.17    3.02
  -2   1  -6   69.40    3.06
  -2   1  -6   64.95    3.21
   3   1  -6  112.60    4.74
  -3  -1  -6  114.65    4.82
  -3  -1  -6  113.01    4.82
  -3   1   6  117.53    4.74
   3  -1   6  111.47    4.87
  -3  -1  -6  112.72    4.81
  -3  -1  -6  116.10    4.84
   3   1  -6  120.19    4.69
  -3  -1  -6  111.85    4.68
   3   1  -6  112.10    4.71
  -3   1  -6  118.49    4.81
   3   1   6  119.61    4.82
   3   1   6  120.61    4.95
   3  -1  -6  120.83    4.79
   3   1   6  117.81    4.78
  -3   1  -6  118.30    4.81
   3  -1  -6  129.12    4.75
  -3   1  -6  117.59    4.68
   3  -1  -6  125.23    4.75
  -3   1  -6  122.39    4.71
  -4   1   6   25.43    1.40
   4   1  -6   25.90    1.24
   4  -1   6   25.86    1.44
  -4  -1  -6   26.37    1.24
   4   1  -6   25.56    1.17
   4   1  -6   26.20    1.29
  -4  -1  -6   25.58    1.39
  -4   1   6   24.68    1.27
   4  -1   6   25.60    1.29
  -4  -1  -6   25.71    1.40
  -4   1   6   26.35    1.28
  -4   1   6   26.08    1.25
   4   1  -6   28.45    1.30
   4  -1  -6   22.02    1.20
  -4   1  -6   23.35    1.34
  -4   1  -6   22.63    1.20
  -4   1  -6   22.91    1.21
   4  -1  -6   22.61    1.27
   4   1   6   22.62    1.27
   4  -1  -6   21.95    1.15
  -4   1  -6   22.52    1.33
   4  -1  -6   21.48    1.12
   4  -1  -6   22.50    1.24
   4   1   6   23.84    1.31
   4   1   6   21.90    1.30
  -4   1  -6   22.44    1.20
   4   1   6   23.12    1.41
  -5  -1  -6   20.37    1.38
   5   1  -6   21.11    1.15
   5  -1   6   20.55    1.14
  -5   1   6   19.90    1.16
   5   1  -6   21.27    1.14
   5   1  -6   21.41    1.21
   5  -1   6   21.92    1.20
   5   1  -6   21.43    1.12
  -5  -1  -6   20.37    1.20
  -5   1   6   21.27    1.18
   5   1  -6   21.70    1.21
  -5  -1  -6   22.53    1.39
  -5  -1  -6   21.90    1.55
   5   1  -6   22.34    1.25
   5  -1   6   21.01    1.23
  -5  -1  -6   20.57    1.18
   5  -1   6   21.69    1.23
  -5   1  -6   21.52    1.16
   5  -1  -6   22.40    1.06
  -5   1  -6   21.48    1.17
  -5   1  -6   21.36    1.36
  -5   1  -6   22.14    1.44
   5  -1  -6   21.84    1.11
   5  -1  -6   20.79    1.10
   5  -1  -6   21.68    1.15
  -5   1  -6   21.65    1.16
   5   1   6   21.21    1.39
   5   1   6   22.28    1.26
   5   1   6   21.56    1.25
   5  -1  -6   21.03    1.25
  -5  -1   6   21.86    1.32
  -5   1  -6   19.76    1.17
   5   1   6   21.49    1.20
  -6  -1  -6   40.16    2.10
   6  -1   6   39.85    2.10
   6   1  -6   40.93    1.98
  -6  -1  -6   42.12    2.31
   6   1  -6   40.61    2.16
   6   1  -6   42.32    2.07
   6   1  -6   42.20    2.05
   6   1  -6   40.00    2.02
   6  -1   6   40.94    2.05
  -6  -1  -6   39.84    2.07
  -6  -1  -6   43.70    2.45
  -6  -1  -6   41.23    2.41
  -6   1   6   40.18    2.09
  -6   1   6   38.02    2.28
   6  -1   6   40.97    2.07
  -6   1  -6   49.08    2.64
  -6   1  -6   49.09    2.52
  -6   1  -6   49.14    2.15
   6  -1  -6   46.69    2.04
  -6   1  -6   48.08    2.15
  -6   1  -6   47.87    2.16
  -6  -1   6   48.34    2.31
   6  -1  -6   48.88    2.11
   6   1   6   48.67    2.23
   6  -1  -6   49.35    2.33
   6  -1  -6   48.87    1.99
   6  -1  -6   45.55    2.20
  -6   1  -6   50.15    2.18
   6  -1  -6   49.54    2.05
   6   1   6   46.20    2.42
   6   1   6   50.11    2.24
   6   1   6   48.23    2.17
   6   1   6   48.75    2.13
   7   1  -6   22.14    1.23
  -7  -1  -6   21.76    1.63
  -7  -1  -6   22.35    1.51
   7   1  -6   23.11    1.19
   7   1  -6   22.11    1.24
   7   1  -6   22.74    1.29
   7  -1   6   20.77    1.28
   7   1  -6   20.40    1.36
  -7  -1  -6   22.14    1.27
  -7  -1  -6   22.49    1.67
  -7   1   6   22.65    1.38
   7   1  -6   21.73    1.47
   7  -1   6   19.28    1.24
   7  -1   6   21.10    1.19
  -7   1  -6   22.82    1.90
   7  -1  -6   23.79    1.52
  -7   1  -6   24.48    1.62
   7   1   6   24.36    1.37
   7  -1  -6   24.23    1.20
  -7   1  -6   24.91    1.33
  -7   1  -6   25.39    1.36
   7  -1  -6   24.10    1.23
  -7   1  -6   23.62    1.34
   7  -1  -6   24.36    1.59
  -7   1  -6   24.01    1.63
   7   1   6   25.58    1.39
   7   1   6   25.00    1.36
   7   1   6   25.05    1.33
   7  -1  -6   24.86    1.29
   8  -1   6   16.11    0.84
   8   1  -6   16.58    0.85
   8  -1   6   16.87    1.15
  -8  -1  -6   16.47    1.37
  -8  -1  -6   16.33    1.44
  -8  -1  -6   16.43    1.17
   8   1  -6   15.78    0.91
   8   1  -6   15.45    1.19
   8  -1   6   15.33    1.02
   8   1  -6   16.28    0.95
   8   1   6   14.21    0.86
  -8   1  -6   13.00    1.29
   8  -1  -6   13.71    0.91
   8   1   6   14.81    0.98
   8   1   6   14.83    1.23
   8  -1  -6   15.09    1.12
  -8   1  -6   13.23    1.16
  -8   1  -6   14.40    0.93
  -8   1  -6   14.06    1.25
   8  -1  -6   14.34    1.13
   8   1   6   12.84    0.92
   8   1   6   14.40    1.08
  -8   1  -6   13.66    0.98
   9   1  -6    6.09    0.44
   9   1  -6    6.21    0.49
   9   1  -6    6.57    0.76
  -9  -1  -6    6.89    0.68
   9  -1   6    6.28    0.82
  -9  -1  -6    6.26    0.85
   9  -1  -6    4.61    0.38
   9   1   6    4.78    0.42
   9  -1  -6    4.77    0.68
   9   1   6    4.76    0.53
  -9   1  -6    4.65    0.76
   9   1   6    5.34    0.81
 -10  -1  -6    1.74    0.30
  10  -1   6    1.71    0.30
  10   1  -6    2.04    0.25
  10  -1  -6    2.24    0.57
 -10   1  -6    1.79    0.33
   0  -2  -6  231.30    8.72
   0  -2  -6  218.80    8.76
   0   2   6  222.79    8.74
   0  -2  -6  227.91    8.67
   0   2  -6  222.80    8.62
   0   2  -6  222.64    8.58
   0  -2  -6  215.03    8.67
   1   2  -6   20.80    1.08
   1   2  -6   20.30    1.05
  -1  -2  -6   20.35    1.15
  -1  -2  -6   19.82    1.12
  -1  -2  -6   19.39    1.18
   1  -2  -6   27.54    1.23
   1  -2  -6   26.05    1.17
   1  -2  -6   25.60    1.25
   1  -2  -6   24.75    1.18
   1   2   6   26.96    1.27
  -1   2  -6   26.88    1.12
  -1   2  -6   26.39    1.22
  -2  -2  -6   83.59    3.40
  -2  -2  -6   80.20    3.36
  -2   2   6   82.49    3.42
   2   2  -6   85.26    3.30
  -2  -2  -6   79.34    3.42
   2   2  -6   83.63    3.28
  -2   2   6   81.61    3.32
  -2   2  -6   79.11    3.32
   2   2   6   79.07    3.47
   2  -2  -6   80.19    3.33
   2  -2  -6   77.94    3.32
  -2   2  -6   80.59    3.32
   2  -2  -6   78.28    3.35
   2   2   6   77.20    3.38
   2  -2  -6   80.77    3.33
   3   2  -6   31.21    1.51
  -3   2   6   30.30    1.52
  -3  -2  -6   35.47    2.21
  -3  -2  -6   30.21    1.59
  -3   2   6   29.37    1.50
  -3   2   6   29.46    1.60
   3   2  -6   30.99    1.50
   3   2  -6   30.79    1.45
   3  -2  -6   33.31    1.55
  -3   2  -6   33.36    1.48
  -3   2  -6   33.40    1.58
   3   2   6   35.85    1.76
   3  -2  -6   33.85    1.58
  -3   2  -6   34.38    1.60
   3   2   6   34.49    1.70
   3   2   6   34.55    1.60
  -4   2   6   37.59    1.65
   4   2  -6   36.11    1.54
  -4   2   6   36.90    1.84
   4   2  -6   37.60    1.59
  -4  -2  -6   38.58    1.85
  -4   2   6   35.38    1.79
  -4  -2  -6   35.98    1.83
  -4   2   6   36.33    1.63
  -4  -2  -6   35.83    1.72
   4   2  -6   36.44    1.67
   4   2  -6   36.63    1.61
   4  -2   6   39.22    1.86
   4  -2  -6   29.67    1.65
   4   2   6   30.99    1.64
  -4   2  -6   31.17    1.56
  -4   2  -6   31.57    1.57
   4  -2  -6   30.05    1.52
  -4   2  -6   31.79    1.74
   4  -2  -6   29.21    1.57
   4  -2  -6   31.30    1.63
   4   2   6   31.68    1.82
  -4   2  -6   31.17    1.71
   4   2   6   31.28    1.69
   5  -2   6   15.06    0.97
   5   2  -6   15.44    0.88
   5   2  -6   15.78    0.93
  -5   2   6   14.82    0.90
   5   2  -6   14.27    0.90
  -5   2   6   15.60    1.09
  -5  -2  -6   15.08    1.10
   5   2  -6   15.03    0.80
  -5   2   6   15.38    0.89
   5  -2   6   14.13    0.90
   5   2  -6   14.68    0.83
  -5  -2  -6   14.50    1.15
  -5   2   6   14.79    0.90
   5  -2  -6   11.78    0.92
   5   2   6   11.60    0.86
  -5   2  -6   11.30    0.81
  -5   2  -6   12.11    0.97
  -5   2  -6   12.04    0.98
  -5   2  -6   11.79    0.95
   5  -2  -6   11.72    0.77
  -5   2  -6   12.08    0.83
  -5   2  -6   11.47    0.81
   5  -2  -6   11.25    0.90
   5   2   6   11.44    0.91
   5   2   6   11.80    0.91
  -5  -2   6   11.84    0.95
   5   2   6   11.15    0.99
   5  -2  -6   11.07    0.80
  -6   2   6   49.07    2.20
  -6  -2  -6   49.90    2.66
   6   2  -6   50.84    2.25
   6   2  -6   48.87    2.20
  -6  -2  -6   50.38    2.64
   6   2  -6   51.22    2.42
  -6   2   6   51.01    2.27
   6  -2   6   46.86    2.14
  -6  -2  -6   50.40    2.47
  -6   2   6   50.54    2.30
  -6  -2  -6   49.11    2.28
   6   2  -6   51.91    2.16
   6   2  -6   50.72    2.22
   6   2  -6   50.93    2.36
   6  -2   6   47.92    2.25
   6  -2  -6   46.01    2.04
  -6   2  -6   47.46    2.26
  -6   2  -6   45.64    2.53
   6   2   6   45.37    2.55
  -6   2  -6   48.64    2.28
   6   2   6   46.31    2.35
   6  -2  -6   46.18    2.39
  -6   2  -6   47.77    2.28
   6   2   6   46.60    2.33
   6  -2  -6   45.33    2.11
   6  -2  -6   46.02    2.19
   6  -2  -6   44.47    2.40
   6  -2  -6   45.80    2.13
  -6   2  -6   48.34    2.25
   6   2   6   47.51    2.28
   7  -2   6   43.30    1.95
   7   2  -6   44.26    2.34
   7   2  -6   45.06    2.06
  -7   2   6   43.59    2.14
   7   2  -6   42.33    2.22
  -7  -2  -6   47.36    2.62
   7   2  -6   44.12    2.01
  -7  -2  -6   44.59    2.61
   7  -2   6   44.62    2.28
  -7   2   6   45.28    2.19
  -7  -2  -6   45.22    2.34
   7   2  -6   44.43    2.08
   7   2   6   43.94    2.19
   7  -2  -6   44.12    1.98
   7   2   6   46.86    2.17
   7   2   6   45.84    2.11
  -7   2  -6   46.23    2.16
   7  -2  -6   42.70    2.25
  -7   2  -6   45.50    2.17
  -7   2  -6   42.73    2.46
  -7   2  -6   44.95    2.48
   7   2   6   42.08    2.43
  -7   2  -6   41.91    2.62
  -7   2  -6   44.82    2.13
   7  -2  -6   45.18    2.00
   7  -2  -6   45.43    2.18
   8   2  -6    6.80    0.53
  -8  -2  -6    7.18    0.94
  -8  -2  -6    6.85    0.73
   8   2  -6    6.37    0.55
   8   2  -6    7.11    0.59
  -8  -2  -6    7.31    1.08
   8   2  -6    6.72    0.76
   8  -2   6    7.00    0.71
   8   2  -6    6.84    0.50
  -8   2  -6    5.33    0.56
   8  -2  -6    5.67    0.72
   8  -2  -6    5.38    0.45
   8  -2  -6    5.00    0.52
   8   2   6    5.63    0.55
  -8   2  -6    4.44    0.69
   8   2   6    5.54    0.60
  -8   2  -6    5.62    0.90
  -8   2  -6    5.32    0.88
   8   2   6    5.51    0.59
  -8   2  -6    5.74    0.59
   8   2   6    5.08    0.52
  -8  -2   6    5.46    1.05
   9   2  -6   55.93    2.50
   9  -2   6   59.34    2.68
  -9  -2  -6   61.02    2.74
  -9  -2  -6   57.27    3.07
   9   2  -6   58.55    2.48
  -9   2  -6   62.99    2.84
   9  -2  -6   61.93    2.70
   9   2   6   59.45    2.55
   9   2   6   61.49    2.50
   9   2   6   55.23    2.50
  -9   2  -6   57.51    2.94
  -9   2  -6   57.77    2.44
 -10  -2  -6   13.20    0.78
  10   2  -6   13.30    0.64
  10  -2   6   13.50    0.79
  10  -2  -6   14.25    0.80
 -10   2  -6   13.08    0.86
   0   3  -6  109.10    4.34
   0   3   6  108.95    4.45
   0  -3  -6  112.06    4.59
   0  -3  -6  105.33    4.40
   0   3  -6  111.73    4.30
   0  -3  -6  109.24    4.53
   1   3  -6   30.48    1.34
  -1  -3  -6   30.32    1.52
   1   3  -6   32.05    1.32
  -1  -3  -6   31.68    1.57
  -1  -3  -6   30.06    1.42
  -1   3   6   31.50    1.49
   1  -3  -6   29.08    1.52
  -1   3  -6   30.66    1.37
   1  -3  -6   29.02    1.53
   1  -3  -6   27.96    1.50
   1   3   6   29.15    1.49
  -1   3  -6   29.22    1.34
  -2   3   6   39.39    1.78
  -2   3   6   37.44    1.68
  -2  -3  -6   35.82    1.71
  -2  -3  -6   36.10    1.73
   2   3  -6   35.88    1.52
  -2  -3  -6   34.53    1.60
  -2   3  -6   31.49    1.54
   2   3   6   30.70    1.60
   2  -3  -6   31.28    1.62
   2  -3  -6   31.81    1.61
   2  -3  -6   29.75    1.58
  -2   3  -6   31.71    1.52
   2   3   6   31.06    1.67
  -3  -3  -6   27.38    1.55
   3   3  -6   26.85    1.35
  -3   3   6   27.37    1.39
  -3   3   6   28.01    1.50
  -3   3   6   28.36    1.77
  -3   3   6   23.69    1.51
   3   3  -6   26.69    1.32
  -3  -3  -6   28.19    1.55
   3   3  -6   28.07    1.37
  -3   3  -6   28.95    1.45
   3  -3  -6   30.40    1.48
  -3   3  -6   29.19    1.35
   3  -3  -6   30.13    1.46
   3  -3  -6   28.17    1.32
   3   3   6   30.36    1.60
  -3   3  -6   30.11    1.45
   3   3   6   29.83    1.52
  -3   3  -6   31.07    1.47
   3   3   6   30.30    1.50
  -4  -3  -6   26.14    1.61
   4   3  -6   27.63    1.43
   4   3  -6   25.35    1.32
   4   3  -6   25.17    1.34
  -4   3   6   24.05    1.38
  -4  -3  -6   26.96    1.60
  -4   3   6   26.45    1.41
   4   3  -6   25.18    1.37
   4   3  -6   26.79    1.42
  -4   3   6   25.15    1.38
  -4   3  -6   31.51    1.40
   4   3   6   32.15    1.70
   4  -3  -6   30.59    1.37
  -4   3  -6   31.69    1.58
   4  -3  -6   30.10    1.53
  -4  -3   6   30.28    1.70
  -4   3  -6   30.62    1.55
   4  -3  -6   30.90    1.34
   4   3   6   31.09    1.51
   5   3  -6   24.70    1.31
   5   3  -6   24.00    1.23
  -5   3   6   25.01    1.34
  -5   3   6   24.44    1.31
   5   3  -6   24.58    1.28
  -5  -3  -6   24.58    1.61
  -5  -3  -6   24.87    1.48
   5   3  -6   24.61    1.38
  -5   3   6   24.43    1.34
  -5   3   6   23.63    1.34
   5   3  -6   24.11    1.34
  -5   3   6   23.90    1.52
  -5  -3  -6   25.98    1.63
  -5   3  -6   25.75    1.32
   5  -3  -6   24.87    1.24
   5  -3  -6   25.05    1.45
  -5   3  -6   25.72    1.33
  -5   3  -6   25.17    1.49
   5  -3  -6   25.42    1.24
  -5   3  -6   24.09    1.30
   5   3   6   25.17    1.44
  -5   3  -6   25.65    1.54
   5   3   6   25.32    1.45
   5   3   6   25.67    1.60
  -5  -3   6   22.87    1.65
   5   3   6   25.81    1.40
   6   3  -6   73.30    3.05
   6   3  -6   72.19    3.00
  -6  -3  -6   74.98    3.57
  -6   3   6   74.94    3.06
   6   3  -6   74.41    2.98
  -6   3   6   72.48    3.08
  -6  -3  -6   77.12    3.61
   6   3  -6   74.57    3.21
   6   3  -6   73.79    3.23
   6   3  -6   72.79    3.03
  -6   3   6   73.18    3.21
   6  -3  -6   61.39    3.11
  -6   3  -6   65.52    3.07
  -6   3  -6   65.69    3.05
   6   3   6   64.63    3.14
   6  -3  -6   65.76    2.91
   6   3   6   65.79    3.10
   6  -3  -6   64.62    2.88
   6   3   6   65.62    3.17
  -6   3  -6   63.66    3.33
  -6   3  -6   63.67    3.37
  -6   3  -6   66.07    3.04
  -6   3  -6   66.83    3.33
   7   3  -6    1.87    0.34
   7   3  -6    1.42    0.35
  -7   3   6    1.28    0.42
  -7  -3  -6    1.75    0.43
   7  -3   6    2.03    0.47
   7   3  -6    1.08    0.37
   7   3  -6    1.93    0.35
  -7   3   6    1.56    0.39
  -7  -3  -6    0.80    0.49
   7   3  -6    1.65    0.30
   7   3  -6    1.56    0.44
  -7   3   6    1.71    0.41
  -7  -3  -6    1.70    0.67
  -7   3  -6    1.19    0.34
   7   3   6    1.33    0.61
  -7   3  -6    1.19    0.59
   7   3   6    1.37    0.36
   7  -3  -6    1.29    0.27
  -7   3  -6    1.03    0.34
   7   3   6    1.45    0.38
  -7   3  -6    1.29    0.33
   7  -3  -6    1.35    0.39
   7  -3  -6    0.70    0.37
  -7   3  -6    1.43    0.34
   7   3   6    1.48    0.41
   7   3   6    1.13    0.37
   8   3  -6   23.35    1.30
  -8  -3  -6   21.56    1.87
   8   3  -6   24.31    1.24
   8  -3   6   24.02    1.40
  -8  -3  -6   23.44    1.45
   8   3  -6   23.83    1.22
  -8   3   6   23.97    1.41
   8   3  -6   22.74    1.27
  -8  -3  -6   23.90    1.78
   8   3  -6   22.87    1.44
   8   3   6   24.95    1.36
   8   3   6   23.15    1.76
  -8   3  -6   25.93    1.33
  -8   3  -6   25.66    1.38
  -8   3  -6   24.23    1.70
  -8   3  -6   24.46    1.32
   8   3   6   25.64    1.33
   8   3   6   26.27    1.40
  -8   3  -6   24.66    1.33
   8  -3  -6   26.11    1.45
   8   3   6   25.06    1.27
  -8   3  -6   26.51    1.80
   9   3  -6    5.61    0.49
   9   3  -6    5.44    0.43
   9   3  -6    5.62    0.50
  -9  -3  -6    6.09    0.91
  -9  -3  -6    6.51    0.61
   9   3  -6    5.67    0.43
  -9   3  -6    6.25    0.84
  -9   3  -6    7.40    0.64
   9   3   6    6.40    0.55
   9   3   6    6.66    0.49
  -9   3  -6    6.62    0.49
   9   3   6    5.88    0.50
  -9   3  -6    7.53    0.91
   9   3   6    6.72    0.57
   9  -3  -6    6.45    0.59
   0  -4  -6   19.15    1.19
   0   4   6   18.59    1.02
   0   4  -6   19.78    0.90
   0   4  -6   18.93    0.93
   0   4   6   20.08    1.06
   0  -4  -6   19.75    1.22
  -1   4   6   12.25    0.73
   1   4  -6   12.62    0.61
   1   4  -6   12.21    0.63
  -1   4   6   12.77    0.78
  -1   4  -6   10.84    0.62
   1  -4  -6   11.01    0.84
   1   4   6   10.44    0.75
  -1   4  -6   10.86    0.65
   1  -4  -6   11.41    0.88
   1   4   6   10.51    0.75
  -2   4   6    1.99    0.35
  -2   4   6    2.44    0.45
   2   4  -6    2.29    0.27
  -2  -4  -6    2.40    0.43
  -2   4   6    2.48    0.37
   2   4  -6    1.94    0.26
  -2  -4  -6    2.18    0.44
   3   4  -6   12.67    0.73
  -3  -4  -6   12.49    0.96
  -3   4   6   12.62    0.78
  -3   4   6   12.37    1.12
   3   4  -6   13.39    0.82
  -3   4   6   12.86    0.88
  -3   4   6   12.50    0.78
  -3  -4  -6   12.81    0.96
   3   4   6   10.29    0.81
  -3   4  -6   10.48    0.72
  -3   4  -6   11.96    0.71
   3  -4  -6   12.18    0.84
  -3   4  -6   11.11    0.75
   3   4   6   10.61    0.87
   3   4   6   10.74    0.87
   3   4   6   10.88    0.80
  -3   4  -6   11.34    0.78
  -4  -4  -6   84.60    3.91
  -4   4   6   80.99    3.54
   4   4  -6   85.39    3.48
  -4   4   6   83.53    3.57
   4   4  -6   88.67    3.59
   4   4  -6   84.71    3.56
   4   4  -6   83.46    3.49
  -4   4   6   83.48    3.75
  -4  -4  -6   82.69    3.68
  -4  -4  -6   87.87    3.92
   4   4  -6   80.93    3.44
  -4   4   6   81.91    3.52
   4   4   6   84.67    3.68
   4  -4  -6   78.35    3.58
  -4   4  -6   80.94    3.48
   4   4   6   84.35    3.66
  -4   4  -6   82.49    3.66
  -4   4  -6   82.48    3.47
  -4   4  -6   82.85    3.50
  -4   4  -6   83.06    3.69
   4   4   6   84.79    3.84
   4   4   6   86.57    3.63
   5   4  -6   68.05    2.90
  -5   4   6   70.67    3.03
   5   4  -6   72.94    3.64
  -5  -4  -6   67.91    3.12
   5   4  -6   71.24    2.96
  -5   4   6   67.47    3.02
  -5  -4  -6   69.74    3.47
  -5   4   6   68.18    2.99
  -5  -4  -6   73.63    3.48
  -5   4   6   67.86    3.26
  -5   4   6   71.53    3.06
   5  -4  -6   66.96    2.83
  -5   4  -6   66.93    2.98
  -5   4  -6   70.43    3.36
  -5   4  -6   64.24    2.98
   5   4   6   67.67    3.16
  -5   4  -6   66.37    2.97
   5   4   6   67.16    3.33
  -5   4  -6   65.16    3.18
   5   4   6   67.12    3.11
   5  -4  -6   64.51    3.05
   5   4   6   67.53    3.08
  -5   4  -6   66.17    2.99
   6   4  -6  121.17    5.19
   6  -4   6  119.78    5.14
   6   4  -6  112.53    4.97
  -6   4   6  122.06    5.07
  -6   4   6  121.11    5.04
   6   4  -6  122.20    5.00
   6   4  -6  123.67    5.16
  -6  -4  -6  120.50    5.61
   6   4  -6  125.78    5.03
  -6  -4  -6  120.60    5.20
  -6   4   6  115.68    5.36
   6   4  -6  121.30    4.94
  -6  -4  -6  120.31    5.67
  -6   4   6  119.23    5.10
   6  -4  -6  124.81    5.15
   6   4   6  123.94    5.19
  -6   4  -6  129.42    5.13
  -6   4  -6  123.68    5.46
   6   4   6  123.67    5.22
   6  -4  -6  107.48    4.77
   6   4   6  123.61    5.13
  -6   4  -6  125.86    5.08
  -6   4  -6  120.12    5.38
  -6   4  -6  126.07    5.08
  -6   4  -6  127.10    5.07
   6   4   6  120.06    5.46
  -7   4   6    9.01    0.76
   7   4  -6    8.79    0.67
   7   4  -6    9.15    0.70
  -7   4   6    8.80    0.71
  -7   4   6    8.76    0.75
   7   4  -6   10.66    1.33
   7   4  -6    8.36    0.67
  -7  -4  -6    7.17    1.11
   7   4  -6    8.27    0.61
  -7  -4  -6    8.37    1.07
  -7  -4  -6    8.81    0.81
   7   4  -6    8.54    0.77
   7  -4   6    8.36    0.75
   7  -4  -6    7.11    0.73
  -7   4  -6    7.42    0.69
  -7   4  -6    7.07    0.69
   7   4   6    6.63    0.68
  -7   4  -6    7.15    0.69
   7   4   6    7.53    0.75
   7   4   6    7.38    0.73
   7   4   6    7.59    0.69
   7   4   6    7.38    0.91
  -7   4  -6    6.39    0.95
  -7   4  -6    7.49    0.68
   8   4  -6    0.51    0.20
  -8   4   6    0.68    0.31
   8   4  -6    0.37    0.21
   8  -4   6    0.74    0.30
  -8  -4  -6    0.68    0.28
   8   4  -6    0.43    0.32
  -8  -4  -6    0.31    0.46
  -8  -4  -6    0.74    0.80
   8   4   6    0.64    0.25
   8  -4  -6    1.05    0.31
  -8   4  -6    0.66    0.24
   8   4   6    0.65    0.68
  -8   4  -6    0.68    0.25
   8   4   6    0.57    0.24
   8   4   6    0.63    0.26
  -8   4  -6    0.90    0.32
  -8   4  -6    0.58    0.31
  -8   4  -6    0.14    0.52
   9   4  -6   12.15    0.66
   9   4  -6   12.67    0.68
  -9  -4  -6   12.42    0.78
   9   4  -6   12.13    0.71
   9  -4   6   12.95    0.79
   9   4   6   11.57    0.67
  -9   4  -6   11.51    0.76
   9  -4  -6   12.69    0.79
  -9   4  -6   11.94    0.70
   9   4   6   11.39    0.74
   9   4   6   11.75    0.82
   9   4   6   11.87    0.69
   0   5  -6    0.84    0.17
   0   5  -6    1.02    0.19
   0   5   6    1.11    0.38
   0   5   6    0.83    0.26
   0  -5  -6    0.74    0.33
   0  -5  -6    1.28    0.38
   0   5   6    0.75    0.27
  -1   5   6  103.19    4.32
  -1  -5  -6  110.01    4.69
   1   5  -6  106.41    4.19
  -1   5   6  107.21    4.35
   1   5  -6  106.23    4.23
  -1  -5  -6  105.53    4.69
  -1   5   6  100.54    4.52
  -1   5  -6  106.84    4.28
   1  -5  -6  109.16    4.63
   1   5   6  106.82    4.33
   1   5   6  108.21    4.44
   1   5   6  109.02    4.48
  -1   5  -6  107.67    4.24
   1  -5  -6  108.14    4.63
   2   5  -6  122.81    4.82
  -2  -5  -6  120.89    5.28
  -2   5   6  119.93    5.06
  -2   5   6  117.47    4.92
  -2   5   6  113.86    4.90
  -2   5   6  117.65    4.91
   2   5  -6  118.68    4.82
  -2  -5  -6  116.01    5.25
   2   5   6  125.24    5.12
   2  -5  -6  129.72    5.19
  -2   5  -6  121.79    4.96
  -2   5  -6  123.15    4.89
   2   5   6  121.28    5.01
   2   5   6  122.86    4.95
   2  -5  -6  128.97    5.15
  -2   5  -6  126.78    4.94
  -3   5   6   68.52    2.82
  -3   5   6   68.50    3.00
  -3   5   6   67.07    2.82
  -3  -5  -6   69.97    3.22
  -3   5   6   68.42    2.83
   3   5  -6   67.98    2.77
  -3  -5  -6   72.22    3.25
  -3  -5  -6   66.24    2.89
   3   5  -6   68.85    2.76
   3  -5  -6   60.85    2.90
   3   5   6   62.80    3.02
   3   5   6   64.14    3.00
  -3   5  -6   61.38    2.83
  -3   5  -6   61.76    2.73
   3   5   6   60.21    3.43
   3  -5  -6   56.69    2.82
  -3   5  -6   58.88    2.69
  -3   5  -6   62.73    2.87
   3   5   6   60.34    2.83
   4   5  -6    8.64    0.74
  -4  -5  -6    9.67    0.96
   4   5  -6    8.75    0.65
   4   5  -6    8.59    0.67
   4   5  -6    9.38    0.67
  -4   5   6    8.78    0.81
  -4   5   6    9.76    0.71
   4   5  -6    9.30    0.67
  -4  -5  -6    9.98    0.82
  -4   5   6    8.90    0.70
  -4   5   6    9.72    0.75
  -4   5  -6    7.51    0.70
   4   5   6    6.85    0.76
  -4   5  -6    7.98    0.61
   4   5   6    7.76    0.75
   4   5   6    7.91    0.73
  -4   5  -6    8.13    0.63
  -4   5  -6    8.09    0.84
   4   5   6    7.78    0.81
   4  -5  -6    7.10    0.73
  -4   5  -6    7.06    0.62
  -4   5  -6    7.91    0.73
  -5   5   6   12.54    0.91
   5  -5   6   12.66    0.94
  -5  -5  -6   12.00    1.24
  -5  -5  -6   12.08    0.96
   5   5  -6   13.61    0.88
  -5  -5  -6   14.10    1.28
  -5   5   6   12.76    0.93
  -5   5   6   12.64    0.92
   5   5  -6   12.16    0.83
  -5   5   6   12.78    0.94
  -5   5   6   12.30    1.08
   5   5  -6   12.80    0.90
   5   5  -6   12.32    0.90
  -5   5  -6   16.25    1.16
   5   5   6   16.56    1.08
   5  -5  -6   15.29    1.01
  -5   5  -6   15.44    0.98
   5   5   6   15.60    1.02
  -5   5  -6   15.22    0.92
  -6  -5  -6    1.90    0.70
   6   5  -6    1.22    0.36
   6   5  -6    1.12    0.34
  -6   5   6    1.16    0.49
  -6   5   6    1.18    0.35
   6   5  -6    1.21    0.28
  -6  -5  -6    1.17    0.51
  -6   5   6    1.27    0.37
   6   5  -6    0.87    0.32
  -6  -5  -6    0.82    0.33
   6   5  -6    1.19    0.31
   6  -5   6    0.89    0.30
  -6   5  -6    0.96    0.50
  -6   5  -6    1.24    0.35
  -6   5  -6    0.73    0.39
   6   5   6    0.76    0.34
   6   5   6    0.83    0.38
  -6   5  -6    0.94    0.46
  -6   5  -6    1.13    0.35
   6  -5  -6    0.92    0.31
  -6   5  -6    1.30    0.35
   6   5   6    0.84    0.32
  -7   5   6    5.99    0.61
   7   5  -6    5.87    0.57
   7   5  -6    5.84    0.57
  -7  -5  -6    4.38    0.92
  -7   5   6    5.96    1.60
   7   5  -6    5.78    0.50
  -7   5   6    5.74    0.61
   7   5  -6    5.61    0.63
   7   5  -6    5.73    0.55
  -7  -5  -6    6.35    0.97
  -7   5   6    6.23    0.65
  -7   5  -6    5.28    0.83
   7   5   6    5.60    0.65
   7  -5  -6    6.50    0.92
   7   5   6    5.44    0.81
   7   5   6    5.51    0.60
   7   5   6    5.30    0.63
  -7   5  -6    5.92    0.60
   7   5   6    6.28    0.65
  -7   5  -6    6.22    0.61
  -7   5  -6    5.39    0.59
   8   5  -6    0.22    0.30
  -8   5   6    0.23    0.26
  -8  -5  -6    0.13    0.21
   8  -5   6    0.54    0.24
   8   5  -6    0.37    0.16
   8   5  -6    0.11    0.17
   8   5  -6    0.32    0.20
  -8  -5  -6    0.39    0.50
   8   5  -6    0.33    0.20
  -8   5   6    0.20    0.34
   8  -5  -6    0.20    0.21
   8   5   6    0.34    0.22
  -8   5  -6    0.32    0.26
   8   5   6    0.37    0.21
  -8   5  -6    0.17    0.19
   8   5   6    0.22    0.20
  -8   5  -6    0.07    0.20
   8   5   6    0.24    0.22
  -8   5  -6    0.10    0.25
   9   5  -6   19.33    0.94
   9   5  -6   19.38    0.91
   9   5  -6   19.07    0.98
   9  -5   6   19.63    0.98
   9   5  -6   18.21    0.96
   9   5   6   19.27    1.00
   9   5   6   19.30    1.03
   9   5   6   18.83    0.92
  -9   5  -6   19.48    0.99
   9  -5  -6   19.87    1.02
   9   5   6   19.20    0.95
  -9   5  -6   19.86    0.96
   0  -6  -6   23.92    1.53
   0  -6  -6   23.20    1.52
   0   6   6   25.20    1.40
   0   6   6   23.78    1.29
   0   6  -6   24.66    1.12
   0   6   6   23.15    1.31
   0   6  -6   23.07    1.06
   0   6   6   22.64    1.24
  -1   6   6   43.05    1.94
   1   6  -6   45.51    1.77
  -1   6   6   42.59    1.95
   1   6  -6   44.68    1.80
  -1   6   6   45.63    2.06
  -1   6   6   44.52    1.96
  -1  -6  -6   43.81    2.33
   1  -6  -6   38.25    1.99
  -1   6  -6   40.11    1.84
   1   6   6   40.33    2.02
   1   6   6   38.95    1.95
   1  -6  -6   40.44    2.23
  -1   6  -6   40.13    1.80
   1   6   6   38.21    1.98
   1  -6  -6   41.76    2.21
  -2   6   6   66.41    2.98
  -2  -6  -6   67.04    3.03
  -2   6   6   72.17    3.18
  -2   6   6   65.52    2.98
  -2  -6  -6   71.04    3.47
   2   6  -6   69.88    2.88
  -2  -6  -6   68.05    3.44
  -2   6   6   68.49    3.01
   2  -6  -6   68.76    3.15
  -2   6  -6   69.77    2.91
  -2   6  -6   75.46    3.00
   2   6   6   71.62    3.11
   2   6   6   68.59    3.02
  -2   6  -6   71.61    3.01
   2   6   6   70.80    3.20
   2   6   6   68.43    3.12
   2  -6  -6   72.03    3.25
   2  -6  -6   72.97    3.31
   3   6  -6   27.65    1.42
   3  -6   6   28.63    1.66
  -3   6   6   27.63    1.51
   3   6  -6   28.17    1.42
  -3   6   6   25.59    1.62
  -3  -6  -6   27.88    1.88
  -3   6   6   27.40    1.65
  -3   6   6   27.41    1.50
  -3   6   6   27.04    1.50
  -3  -6  -6   27.71    1.54
   3   6   6   32.97    1.77
  -3   6  -6   30.77    1.46
   3   6   6   32.15    1.66
  -3   6  -6   31.83    1.46
  -3   6  -6   34.09    1.59
  -3   6  -6   33.00    1.62
  -3   6  -6   30.94    1.44
   3  -6  -6   30.25    1.57
   3  -6  -6   32.90    1.70
   3   6   6   32.77    1.66
  -4   6   6    3.73    0.61
  -4  -6  -6    4.45    0.76
  -4  -6  -6    3.97    0.59
  -4  -6  -6    4.80    0.80
  -4   6  -6    3.19    0.56
   4   6   6    2.54    0.52
  -4   6  -6    2.58    0.43
  -4   6  -6    2.84    0.40
   4   6   6    2.58    0.50
   4   6   6    2.58    0.54
  -4   6  -6    2.73    0.45
   4   6   6    2.51    0.48
  -4   6  -6    2.72    0.48
  -4   6  -6    2.65    0.40
   4  -6  -6    2.68    0.47
   5  -6   6    6.10    0.63
  -5  -6  -6    5.88    0.98
   5   6  -6    5.99    0.61
  -5  -6  -6    6.72    0.70
  -5   6   6    6.11    0.66
  -5   6   6    6.47    0.71
   5   6  -6    6.46    0.64
  -5   6   6    6.65    0.67
   5   6  -6    5.54    0.61
  -5  -6  -6    6.09    0.92
  -5   6   6    6.36    0.79
   5   6  -6    6.10    0.67
   5   6   6    8.72    0.82
  -5   6  -6    8.52    0.74
  -5   6  -6    8.65    0.67
   5  -6  -6    9.18    0.74
   5   6   6    9.16    0.79
  -5   6  -6    8.59    0.73
   5   6   6    9.23    0.93
  -5   6  -6    8.32    0.87
  -5   6  -6    8.38    0.67
   5   6   6    8.86    0.82
  -5   6  -6    8.15    0.80
   6   6  -6   46.22    2.08
  -6   6   6   45.67    2.26
   6   6  -6   44.16    2.12
   6  -6   6   44.70    2.18
   6   6  -6   45.58    2.14
  -6  -6  -6   40.14    2.82
   6   6  -6   42.54    2.22
  -6  -6  -6   45.23    2.22
   6   6  -6   45.40    2.12
  -6   6   6   44.32    2.21
  -6   6   6   42.14    2.47
   6   6  -6   46.23    2.36
  -6  -6  -6   46.69    2.82
  -6   6   6   44.48    2.19
   6  -6  -6   47.89    2.24
  -6   6  -6   46.95    2.20
  -6   6  -6   46.90    2.69
   6   6   6   47.60    2.34
  -6   6  -6   46.56    2.23
  -6   6  -6   46.11    2.19
  -6   6  -6   48.56    2.23
  -6   6  -6   45.70    2.50
   6   6   6   49.59    2.30
   6   6   6   50.01    2.34
   6   6   6   48.11    2.57
  -7  -6  -6   36.48    2.37
  -7  -6  -6   35.87    2.69
  -7   6   6   34.50    1.79
   7   6  -6   35.08    1.78
  -7   6   6   34.18    1.76
   7   6  -6   35.27    1.66
   7   6  -6   35.86    1.71
   7  -6   6   33.92    1.71
   7   6  -6   34.58    1.83
   7   6  -6   35.06    1.66
  -7  -6  -6   34.58    1.72
   7   6   6   34.11    1.74
  -7   6  -6   35.59    1.75
   7   6   6   34.07    2.06
   7   6   6   35.34    1.84
  -7   6  -6   34.38    1.74
  -7   6  -6   33.19    2.05
   7  -6  -6   34.69    1.76
   7   6   6   34.44    1.90
  -7   6  -6   35.39    1.78
  -7   6  -6   35.32    1.77
   7   6   6   35.43    1.78
   8   6  -6    1.15    0.28
  -8   6   6    0.85    0.28
   8   6  -6    0.94    0.24
  -8   6   6    0.83    0.33
   8   6  -6    1.21    0.24
  -8  -6  -6    0.99    0.58
  -8  -6  -6    0.94    0.25
   8  -6   6    1.12    0.26
   8   6  -6    0.75    0.22
   8  -6  -6    0.77    0.22
   8   6   6    0.75    0.26
   8   6   6    0.88    0.27
  -8   6  -6    0.80    0.24
  -8   6  -6    0.74    0.25
  -8   6  -6    0.79    0.27
   8   6   6    0.66    0.26
   8   6   6    0.93    0.26
  -8   6  -6    0.89    0.28
   0  -7  -6    0.63    0.40
   0   7  -6    0.84    0.18
   0   7   6    0.89    0.38
   0   7  -6    0.80    0.31
   0   7   6    1.02    0.32
   0  -7  -6    0.81    0.38
   0   7   6    0.50    0.30
   0   7   6    0.72    0.27
   0  -7  -6    1.06    0.37
  -1   7   6    1.99    0.41
  -1  -7  -6    1.59    0.53
   1   7  -6    1.93    0.34
  -1  -7  -6    1.27    0.48
  -1   7   6    2.71    0.49
  -1  -7  -6    1.69    0.63
  -1   7   6    2.02    0.42
   1   7  -6    2.35    0.27
  -1   7   6    1.83    0.38
   1   7   6    2.51    0.42
   1  -7  -6    3.84    0.67
   1   7   6    2.42    0.46
   1  -7  -6    2.87    0.51
   1  -7  -6    2.28    0.60
  -1   7  -6    2.27    0.33
   1   7   6    2.38    0.49
   1   7   6    2.59    0.45
  -1   7  -6    2.45    0.29
  -2   7   6   11.87    0.84
  -2  -7  -6   12.11    0.84
  -2   7   6   12.28    0.84
  -2  -7  -6   14.19    1.26
  -2   7   6   13.51    0.96
   2   7  -6   12.86    0.68
  -2   7   6   13.13    0.84
  -2   7  -6   10.49    0.72
   2  -7  -6    9.69    0.84
   2  -7  -6   10.56    1.00
  -2   7  -6   10.45    0.76
   2   7   6   10.47    0.83
   2   7   6   10.88    0.95
   2  -7  -6   10.79    0.95
   2   7   6   10.39    0.89
   2   7   6   10.71    0.90
  -3  -7  -6   11.64    1.19
  -3   7   6   11.82    0.79
   3  -7   6   11.12    0.65
  -3   7  -6    8.66    0.66
  -3   7  -6    8.90    0.76
   3   7   6    9.08    0.85
  -3   7  -6    8.38    0.77
   3   7   6    9.29    0.80
  -3   7  -6    8.81    0.72
  -3   7  -6    8.48    0.68
   3   7   6    9.24    0.88
   3  -7  -6    8.99    0.76
   3   7   6    8.64    0.84
   3  -7  -6    9.30    0.87
   4   7  -6    2.54    0.43
  -4   7   6    2.31    0.46
  -4  -7  -6    2.39    0.42
   4   7  -6    3.27    0.58
   4  -7   6    2.40    0.39
  -4  -7  -6    2.07    0.71
  -4  -7  -6    2.25    0.73
  -4   7   6    2.46    0.52
  -4   7   6    2.39    0.46
  -4   7   6    2.49    0.47
  -4   7  -6    4.25    0.70
  -5   7   6   23.32    1.30
  -5  -7  -6   23.18    1.82
   5   7  -6   23.23    1.18
  -5   7   6   22.61    1.54
   5   7  -6   23.64    1.24
   5   7  -6   23.53    1.30
  -5  -7  -6   24.40    1.22
   5   7  -6   22.88    1.25
  -5   7   6   23.46    1.34
   5  -7   6   23.57    1.19
  -5   7   6   24.87    1.31
   5  -7  -6   19.96    1.24
  -5   7  -6   19.75    1.21
  -5   7  -6   19.00    1.25
  -5   7  -6   20.12    1.24
   5   7   6   19.04    1.27
   5   7   6   19.71    1.48
  -5   7  -6   19.33    1.39
   5   7   6   18.78    1.34
  -5   7  -6   20.56    1.22
   5   7   6   18.31    1.30
  -5   7  -6   20.76    1.50
   6   7  -6    6.72    0.74
  -6   7   6    6.30    0.65
   6  -7   6    6.61    0.60
   6   7  -6    6.67    0.57
  -6  -7  -6    7.24    1.06
  -6  -7  -6    6.99    1.46
   6   7  -6    6.21    0.60
  -6   7   6    6.96    0.67
   6   7  -6    6.74    0.66
   6   7  -6    6.99    0.66
  -6   7   6    6.59    0.68
  -6  -7  -6    6.77    0.60
  -6   7   6    7.08    0.92
  -6   7  -6    8.62    0.70
   6   7   6    8.77    0.76
   6   7   6    8.26    0.76
  -6   7  -6    8.41    0.67
   6   7   6    9.10    0.93
   6  -7  -6    8.96    0.70
   6   7   6    8.10    0.72
  -6   7  -6    8.90    0.91
  -6   7  -6    8.65    0.72
  -6   7  -6    8.57    0.70
   7   7  -6   35.22    1.56
  -7   7   6   34.49    1.65
   7  -7   6   35.61    1.57
  -7   7   6   33.97    1.73
  -7   7   6   36.59    1.72
  -7  -7  -6   34.69    2.32
   7   7  -6   35.77    1.59
   7   7  -6   35.13    1.75
   7   7  -6   36.00    1.71
   7   7  -6   33.95    1.61
   7   7   6   31.32    1.94
  -7   7  -6   32.71    1.64
   7   7   6   32.30    1.67
   7  -7  -6   35.09    1.67
  -7   7  -6   31.10    2.02
   7   7   6   32.52    1.66
  -7   7  -6   32.45    1.65
  -7   7  -6   32.26    1.68
  -7   7  -6   32.32    1.66
   7   7   6   32.86    1.74
   7   7   6   32.47    1.70
   8   7  -6    3.45    0.40
   8   7  -6    3.53    0.33
   8   7  -6    3.58    0.40
  -8   7   6    3.76    0.47
   8   7  -6    3.25    0.34
   8   7   6    3.94    0.59
   8  -7  -6    4.04    0.37
   8   7   6    3.61    0.40
  -8   7  -6    3.99    0.44
   8   7   6    3.72    0.38
  -8   7  -6    4.39    0.40
  -8   7  -6    4.41    0.44
   8   7   6    3.95    0.42
   0  -8  -6   45.03    1.98
   0  -8  -6   45.63    2.65
   0   8   6   46.49    2.28
   0   8   6   46.36    2.20
   0   8  -6   47.82    1.96
   0   8   6   45.21    2.13
   0   8   6   44.26    2.30
   0  -8  -6   47.28    2.61
  -1   8   6   93.70    3.91
  -1  -8  -6   93.30    4.56
  -1   8   6   92.82    3.93
  -1   8   6   93.60    3.96
  -1  -8  -6   93.46    4.49
   1   8   6   88.61    3.98
  -1   8  -6   92.86    3.83
   1  -8  -6   90.83    4.36
   1  -8  -6   91.80    3.83
   1  -8  -6   97.11    4.34
  -1   8  -6   97.58    3.81
   1   8   6   85.21    3.94
   1   8   6   90.86    3.90
  -2   8   6   61.07    2.76
  -2   8   6   61.72    2.95
  -2  -8  -6   62.60    3.45
   2   8  -6   63.81    2.56
  -2  -8  -6   61.83    3.36
  -2   8   6   61.03    2.74
  -2   8   6   62.48    2.85
   2   8   6   61.02    2.97
   2   8   6   58.58    2.85
  -2   8  -6   61.35    2.76
   2  -8  -6   59.47    3.11
   2   8   6   58.26    2.75
  -2   8  -6   62.23    2.72
   2   8   6   61.27    2.96
   2  -8  -6   61.80    3.01
  -3  -8  -6   73.35    3.95
  -3   8   6   75.03    3.22
  -3   8   6   76.64    3.27
   3   8  -6   78.23    3.06
  -3   8   6   74.04    3.46
  -3  -8  -6   69.83    3.85
   3   8  -6   74.94    3.06
  -3   8  -6   68.09    3.07
   3  -8  -6   76.24    3.46
   3  -8  -6   68.48    3.17
  -3   8  -6   70.70    3.13
   3   8   6   71.79    3.26
   3   8   6   71.79    3.32
   3   8   6   72.15    3.48
  -3   8  -6   68.31    3.10
  -3   8  -6   71.27    3.29
   3   8   6   70.96    3.33
  -3   8  -6   73.01    3.26
  -4  -8  -6    6.61    1.03
  -4   8   6    7.09    0.66
   4   8  -6    6.11    0.56
   4   8  -6    6.44    0.68
  -4   8   6    5.72    0.65
  -4   8   6    6.54    0.79
  -4  -8  -6    8.34    1.93
  -4   8   6    6.75    0.67
   4  -8  -6    6.90    0.65
  -4   8  -6    6.12    0.84
  -4   8  -6    6.14    0.63
   4   8   6    6.51    0.80
  -4   8  -6    6.59    0.62
   4   8   6    6.29    0.76
  -4   8  -6    6.36    0.69
  -4   8  -6    5.94    0.79
  -4   8  -6    6.62    0.61
   4   8   6    5.54    0.78
   4   8   6    6.23    0.70
  -5  -8  -6   34.46    2.36
  -5   8   6   32.85    1.96
   5   8  -6   34.59    1.56
  -5  -8  -6   29.71    2.38
   5   8  -6   34.36    1.65
  -5   8   6   33.59    1.69
  -5   8   6   32.09    1.72
  -5   8   6   36.13    1.72
   5   8   6   29.47    1.75
  -5   8  -6   30.65    1.84
   5   8   6   30.54    1.71
  -5   8  -6   30.80    1.64
   5   8   6   30.91    1.92
   5   8   6   30.64    1.69
  -5   8  -6   29.76    1.62
  -5   8  -6   30.12    1.61
  -5   8  -6   29.49    1.59
   6   8  -6   20.22    1.11
   6   8  -6   19.43    1.09
  -6   8   6   19.66    1.18
   6   8  -6   19.65    1.00
  -6   8   6   18.66    1.13
   6   8  -6   19.10    1.15
  -6   8   6   18.93    1.11
   6   8   6   17.63    1.10
   6  -8  -6   17.82    1.02
  -6   8  -6   17.17    1.06
  -6   8  -6   16.72    1.29
  -6   8  -6   17.82    1.08
   6   8   6   17.85    1.35
  -6   8  -6   18.34    1.10
   6   8   6   17.21    1.13
   6   8   6   17.88    1.18
  -6   8  -6   17.89    1.10
   7   8  -6    7.80    0.50
  -7   8   6    7.62    0.65
   7   8  -6    7.65    0.72
  -7   8   6    7.13    0.62
   7   8  -6    8.05    0.59
  -7   8   6    7.81    0.59
  -7   8  -6    5.15    0.51
  -7   8  -6    5.57    0.52
   7   8   6    5.93    0.59
   7  -8  -6    5.72    0.50
   7   8   6    6.17    0.55
   7   8   6    5.69    0.53
  -7   8  -6    6.02    0.54
  -7   8  -6    5.89    0.57
   7   8   6    6.24    0.58
   0  -9  -6   56.79    2.90
   0  -9  -6   48.32    2.87
   0   9   6   50.44    2.46
   0   9   6   51.60    2.56
   0   9   6   52.00    2.47
  -1  -9  -6   50.39    2.90
  -1   9   6   49.70    2.41
  -1   9   6   50.84    2.37
  -1   9   6   50.63    2.43
  -1  -9  -6   49.29    2.98
  -1   9   6   51.89    2.55
   1  -9  -6   51.70    2.72
   1   9   6   51.77    2.57
   1   9   6   53.01    2.49
   1  -9  -6   51.07    2.82
   1   9   6   51.50    2.49
   1   9   6   51.81    2.50
  -1   9  -6   52.90    2.28
  -1   9  -6   48.89    2.26
  -2   9   6    3.35    0.57
  -2  -9  -6    3.38    0.86
  -2   9   6    3.07    0.50
  -2   9   6    3.33    0.51
   2   9   6    2.26    0.60
   2  -9  -6    1.85    0.57
   2   9   6    2.83    0.55
   2   9   6    2.71    0.59
  -2   9  -6    1.89    0.44
   3   9  -6   10.94    0.72
  -3   9   6   10.69    0.87
  -3  -9  -6    9.39    1.32
  -3   9   6    9.78    0.85
  -3   9   6   10.23    0.96
  -3  -9  -6   10.00    1.29
  -3   9   6   10.03    0.83
   3   9   6   12.39    1.05
  -3   9  -6    9.84    1.18
   3  -9  -6   11.92    1.03
   3   9   6   11.41    0.92
   3   9   6   11.44    1.03
  -3   9  -6   11.95    0.89
  -3   9  -6   12.91    0.84
  -3   9  -6   11.53    0.92
   3   9   6   12.33    1.08
  -4   9   6    5.64    0.66
  -4   9   6    5.23    0.74
  -4   9   6    4.95    0.60
  -4   9   6    5.74    0.61
   4   9  -6    5.28    0.54
  -4  -9  -6    3.46    0.90
  -4  -9  -6    3.68    0.90
  -4   9  -6    5.69    0.67
  -4   9  -6    5.98    0.63
   4  -9  -6    5.45    0.51
   4   9   6    5.51    0.66
   4   9   6    6.38    0.80
   4   9   6    5.90    0.77
   4   9   6    5.52    0.75
  -4   9  -6    6.49    0.66
  -4   9  -6    5.73    0.59
  -5   9   6   14.56    0.99
  -5   9   6   14.48    1.24
  -5   9   6   14.41    0.97
  -5   9   6   14.56    1.02
  -5  -9  -6   15.36    1.77
   5   9  -6   15.68    1.04
  -5   9  -6   15.91    0.95
   5   9   6   14.95    1.19
  -5   9  -6   14.77    1.12
  -5   9  -6   15.14    0.97
   5  -9  -6   14.43    0.77
  -5   9  -6   15.74    0.97
   5   9   6   16.09    1.03
   5   9   6   15.55    1.05
  -5   9  -6   16.10    1.03
   5   9   6   15.04    1.08
  -6  -9  -6    9.97    1.36
   6   9  -6   10.83    0.62
  -6   9   6   10.06    0.77
  -6   9   6    9.82    0.73
  -6   9  -6    9.13    0.67
   6   9   6    9.23    0.78
  -6   9  -6    8.37    0.65
  -6   9  -6    8.82    0.68
   6   9   6    7.98    0.74
   6   9   6    8.68    0.67
   6   9   6    9.14    0.73
  -6   9  -6    8.31    0.68
  -7   9   6    9.52    0.67
  -7   9   6   10.91    0.73
  -7   9  -6   12.49    0.70
   7   9   6   12.03    0.70
   7   9   6   11.73    0.73
  -7   9  -6   12.13    0.71
   7   9   6   12.29    0.70
  -7   9  -6   12.50    0.73
   0  10   6  112.01    4.71
   0  10   6  112.73    4.60
   0  10   6  108.68    4.74
   0 -10  -6  109.31    5.00
   0 -10  -6  101.56    5.08
  -1  10   6    3.93    0.63
  -1 -10  -6    2.98    0.84
  -1 -10  -6    4.17    0.93
  -1  10   6    4.55    0.67
  -1  10   6    3.59    0.58
  -1  10   6    4.09    0.71
   1  10   6    5.77    0.72
   1  10   6    5.83    0.72
  -1  10  -6    5.41    0.58
   1 -10  -6    5.47    0.89
   1 -10  -6    4.81    0.76
   1  10   6    6.19    0.90
  -2 -10  -6   11.34    1.27
  -2 -10  -6   11.48    1.47
  -2  10   6   10.38    0.91
  -2  10   6   11.19    0.92
  -2  10   6   11.05    0.85
  -2  10   6   11.05    0.99
   2  10   6   14.41    1.16
  -2  10  -6   12.01    0.87
   2  10   6   13.29    1.06
   2 -10  -6   13.79    1.09
   2  10   6   13.32    1.00
  -3  10   6   19.02    1.38
  -3  10   6   19.45    1.37
  -3 -10  -6   20.01    1.70
  -3  10   6   20.14    1.22
  -3  10  -6   20.96    1.28
   3  10   6   20.90    1.26
   3  10   6   22.01    1.47
  -3  10  -6   21.82    1.21
   3  10   6   21.86    1.46
  -4  10   6   10.08    0.79
  -4  10   6    9.90    0.83
  -4  10   6   10.40    0.76
  -4 -10  -6    9.95    1.29
  -4  10  -6   10.23    0.81
   4  10   6    9.72    0.94
   4  10   6   10.34    1.01
  -4  10  -6    9.33    0.84
   4  10   6   10.52    0.83
   4  10   6   10.78    1.05
  -4  10  -6    9.62    0.74
  -4  10  -6    9.83    0.91
  -5  10   6    1.24    0.33
  -5 -10  -6    0.35    0.93
  -5  10   6    0.94    0.27
  -5  10   6    0.81    0.30
   5  10   6    0.97    0.30
   5  10   6    0.80    0.44
  -5  10  -6    1.15    0.36
  -5  10  -6    0.55    0.30
  -5  10  -6    0.44    0.29
  -5  10  -6    0.63    0.24
  -6  10   6    0.68    0.25
  -6  10   6    0.48    0.20
  -6  10   6    0.97    0.32
  -6  10  -6    0.98    0.24
   6  10   6    1.37    0.37
  -6  10  -6    0.98    0.27
  -6  10  -6    0.86    0.28
   6  10   6    1.15    0.27
   0  11   6   18.85    1.33
   0  11   6   19.91    1.18
   0 -11  -6   20.49    1.51
   0 -11  -6   16.15    1.56
  -1  11   6    1.72    0.40
  -1 -11  -6    0.88    0.53
  -1  11   6    1.33    0.49
  -1  11   6    1.92    0.55
   1  11   6    2.57    0.51
   1 -11  -6    1.72    0.77
  -2  11   6   20.59    1.36
  -2  11   6   19.55    1.14
  -2 -11  -6   20.80    1.57
  -2  11   6   20.60    1.27
  -2  11   6   19.69    1.28
   2  11   6   20.51    1.42
   2  11   6   20.85    1.24
  -3 -11  -6   16.02    1.47
  -3  11   6   15.74    1.11
  -3  11   6   16.13    1.09
  -3  11   6   15.72    0.97
  -3  11  -6   16.94    1.00
  -4  11   6   14.36    0.94
  -4 -11  -6   15.95    1.53
  -4  11   6   14.03    0.90
  -4  11  -6   14.84    0.89
   4  11   6   17.07    0.98
  -5  11   6    0.86    0.24
  -5  11   6    0.77    0.29
   5  11   6    1.24    0.30
  -5  11  -6    1.15    0.27
   0  12   6    0.65    0.38
   0 -12  -6    0.19    0.58
  -1 -12  -6   17.00    1.35
  -1  12   6   18.04    1.07
   1  12   6   21.37    1.19
  -2  12   6   25.66    1.30
  -3  12   6    1.37    0.30
   0   0  -7    0.39    0.15
   0   0  -7    0.04    0.09
   0   0   7    0.17    0.25
  -1   0  -7    1.52    0.25
  -1   0  -7    0.91    0.21
  -1   0   7    0.82    0.30
  -1   0  -7    1.03    0.22
   1   0   7    0.97    0.28
   1   0  -7    1.01    0.21
   1   0  -7    0.79    0.18
   2   0   7   37.80    1.73
   2   0  -7   33.12    1.53
  -2   0  -7   32.54    1.54
  -2   0  -7   33.16    1.50
   2   0  -7   33.55    1.48
  -2   0  -7   32.56    1.59
   2   0   7   33.58    1.71
  -2   0   7   32.47    1.72
   2   0  -7   33.25    1.56
  -2   0  -7   33.06    1.58
  -3   0   7  401.94   15.37
   3   0  -7  387.64   15.03
  -3   0  -7  399.76   15.20
  -3   0  -7  387.70   15.09
  -3   0  -7  398.72   15.26
   3   0   7  394.39   15.38
   3   0   7  401.49   15.33
  -3   0   7  396.17   15.15
   3   0  -7  384.54   15.06
  -3   0  -7  386.18   15.10
   3   0   7  400.21   15.18
   3   0  -7  392.18   15.16
   3   0  -7  389.85   15.19
  -3   0  -7  390.66   15.26
  -4   0  -7   94.19    4.09
  -4   0  -7   86.62    3.81
   4   0  -7   83.55    3.50
  -4   0  -7   86.01    3.60
  -4   0  -7   89.55    3.76
   4   0   7   84.85    3.69
   4   0  -7   84.53    3.58
  -4   0  -7   83.30    3.77
   4   0   7   84.84    3.63
   4   0  -7   90.03    3.72
   4   0   7   88.12    3.88
   4   0  -7   86.39    3.55
  -4   0  -7   86.93    3.61
   4   0  -7   86.25    3.66
  -4   0   7   84.75    3.63
   4   0   7   87.74    3.72
  -5   0  -7    0.15    0.37
  -5   0  -7    0.39    0.25
   5   0  -7    0.71    0.25
   5   0  -7    0.53    0.18
   5   0  -7    0.64    0.20
   5   0   7    1.14    0.33
   5   0  -7    0.62    0.26
  -5   0  -7    0.55    0.27
  -5   0  -7    0.49    0.24
  -5   0  -7    0.54    0.29
  -5   0  -7    0.64    0.33
  -5   0  -7    0.59    0.29
  -5   0   7    0.64    0.43
   5   0  -7    0.65    0.24
   5   0  -7    0.66    0.26
   5   0   7    0.39    0.40
   5   0   7    0.72    0.31
   5   0   7    0.49    0.29
   6   0  -7   20.28    1.04
   6   0   7   19.24    1.09
   6   0   7   20.62    1.17
  -6   0  -7   19.37    1.16
   6   0   7   19.22    1.17
  -6   0  -7   20.94    1.48
  -6   0  -7   20.10    1.41
   6   0  -7   19.41    1.21
   6   0  -7   19.25    1.09
  -6   0  -7   18.36    1.19
   6   0  -7   19.86    1.08
  -6   0  -7   19.70    1.18
  -6   0  -7   19.02    1.15
   6   0  -7   19.30    1.28
   6   0  -7   20.03    1.14
   6   0   7   20.06    1.21
  -7   0  -7   10.19    1.03
   7   0  -7    8.74    0.95
   7   0  -7    8.99    0.88
   7   0  -7    9.31    0.78
  -7   0  -7   10.06    1.04
   7   0  -7   10.01    0.65
   7   0  -7   10.19    0.69
   7   0   7    9.62    0.77
   7   0   7    9.24    0.73
   7   0  -7    9.69    0.70
  -7   0  -7    9.43    0.77
   8   0   7   34.26    1.88
  -8   0  -7   34.51    1.94
  -8   0  -7   35.49    2.19
  -8   0  -7   36.73    2.14
   8   0   7   34.47    1.69
  -8   0  -7   33.49    1.59
   8   0   7   34.01    1.60
   8   0  -7   35.44    1.61
   8   0  -7   33.38    1.62
   8   0  -7   35.21    1.69
   8   0  -7   33.17    1.52
  -9   0  -7   19.81    1.44
   9   0  -7   20.51    1.02
   9   0   7   19.05    0.91
   9   0   7   22.13    1.25
   9   0  -7   21.22    0.99
   0   1   7  189.94    7.80
   0   1  -7  207.08    7.89
   0   1  -7  196.86    7.64
   0  -1  -7  194.10    7.65
   0  -1  -7  195.45    7.68
   0  -1  -7  194.15    7.71
   1   1  -7   94.19    3.86
  -1  -1  -7   91.40    3.89
  -1  -1  -7   94.18    3.94
  -1   1   7   92.70    4.02
   1   1  -7   91.80    3.88
  -1  -1  -7   94.64    3.93
  -1  -1  -7   89.98    3.92
   1   1   7  100.44    4.18
   1  -1  -7  101.35    3.93
  -1   1  -7   99.35    3.93
  -1   1  -7   98.02    3.81
  -1   1  -7   99.73    3.90
   1  -1  -7   97.57    3.94
   1  -1  -7  100.70    3.88
  -2   1   7    8.20    0.62
  -2  -1  -7    8.16    0.55
  -2  -1  -7    7.92    0.62
   2   1  -7    8.58    0.55
  -2  -1  -7    8.43    0.61
   2  -1   7    8.26    0.73
  -2  -1  -7    8.42    0.59
   2   1  -7    8.47    0.57
   2   1  -7    8.38    0.52
  -2  -1  -7    7.99    0.60
  -2   1   7    8.28    0.66
   2   1   7    8.08    0.65
   2  -1  -7    8.29    0.59
  -2   1  -7    8.17    0.55
  -2   1  -7    8.11    0.53
   2  -1  -7    8.13    0.57
   2  -1  -7    7.62    0.52
  -2   1  -7    8.11    0.58
   2   1   7    7.62    0.68
  -2   1  -7    7.93    0.58
   3  -1   7  139.18    5.65
  -3  -1  -7  139.88    5.57
  -3   1   7  140.54    5.46
  -3   1   7  141.70    5.62
  -3  -1  -7  141.12    5.60
  -3  -1  -7  143.50    5.42
   3   1  -7  138.52    5.34
   3   1  -7  144.14    5.47
   3   1  -7  143.31    5.39
   3   1  -7  145.86    5.50
   3  -1   7  141.71    5.49
  -3  -1  -7  143.98    5.92
  -3   1  -7  129.37    5.53
   3   1   7  129.12    5.56
   3  -1  -7  128.57    5.33
   3   1   7  127.55    5.66
   3  -1  -7  128.89    5.46
  -3   1  -7  132.76    5.41
   3  -1  -7  126.12    5.48
  -3   1  -7  133.73    5.54
   3  -1  -7  128.16    5.37
   3   1   7  125.59    5.52
   4   1  -7   31.53    1.44
   4   1  -7   32.13    1.56
  -4  -1  -7   26.31    1.82
  -4  -1  -7   32.21    1.54
  -4  -1  -7   30.23    1.53
   4   1  -7   31.65    1.52
   4  -1   7   32.24    1.57
  -4   1   7   31.26    1.71
   4   1  -7   31.71    1.59
  -4   1   7   31.40    1.53
   4  -1   7   31.77    1.62
   4  -1   7   32.62    1.59
  -4  -1  -7   31.65    1.53
   4   1  -7   31.73    1.48
  -4  -1  -7   31.54    1.70
  -4   1   7   31.04    1.55
  -4  -1  -7   32.24    1.69
  -4   1   7   31.61    1.55
  -4   1  -7   32.54    1.69
   4  -1  -7   31.10    1.61
  -4   1  -7   31.48    1.51
   4  -1  -7   31.62    1.52
   4   1   7   31.75    1.64
   4   1   7   32.70    1.79
   4   1   7   32.79    1.61
  -4   1  -7   31.62    1.52
   4   1   7   33.21    1.66
   4  -1  -7   30.76    1.55
   4  -1  -7   31.54    1.44
   4  -1  -7   31.55    1.47
  -4   1  -7   32.03    1.53
  -4   1  -7   31.80    1.69
   5  -1   7   39.98    1.91
   5   1  -7   39.01    1.90
  -5   1   7   40.63    1.88
   5   1  -7   41.08    1.80
   5   1  -7   40.82    1.97
   5  -1   7   40.97    1.92
   5   1  -7   39.96    1.74
   5   1  -7   36.96    1.97
   5  -1   7   39.88    1.86
  -5  -1  -7   40.97    2.11
  -5   1   7   39.79    1.85
  -5  -1  -7   40.51    1.92
  -5  -1  -7   41.05    2.11
  -5   1   7   38.33    1.86
  -5  -1  -7   39.00    1.84
  -5  -1  -7   39.21    2.09
  -5  -1  -7   39.72    2.09
   5   1  -7   40.25    1.84
   5  -1   7   42.08    1.87
   5  -1  -7   37.84    1.77
  -5   1  -7   36.80    1.84
   5  -1  -7   35.05    1.86
  -5   1  -7   36.65    1.84
   5  -1  -7   36.95    1.80
  -5   1  -7   40.41    2.25
  -5   1  -7   35.60    2.03
  -5   1  -7   35.88    1.82
   5  -1  -7   37.89    2.12
   5   1   7   35.64    1.91
   5  -1  -7   35.74    1.70
   5   1   7   37.25    1.86
   5   1   7   35.59    2.10
   5   1   7   35.96    1.92
  -5   1  -7   38.98    2.29
  -6  -1  -7    3.08    0.66
  -6  -1  -7    3.39    0.55
  -6   1   7    3.22    0.54
   6   1  -7    2.85    0.43
   6  -1   7    3.29    0.57
  -6  -1  -7    2.95    0.48
   6   1  -7    2.96    0.45
   6   1  -7    2.87    0.37
   6   1  -7    2.87    0.46
  -6  -1  -7    3.56    0.66
   6  -1   7    2.52    0.48
  -6   1   7    2.91    0.52
  -6  -1  -7    3.49    0.76
   6   1  -7    2.89    0.53
   6  -1   7    3.33    0.50
   6   1   7    3.64    0.54
   6   1   7    3.79    0.54
  -6   1  -7    2.97    0.76
   6   1   7    3.44    0.74
   6   1   7    3.73    0.54
  -6   1  -7    3.66    0.50
  -6   1  -7    3.12    0.50
   6  -1  -7    3.61    0.42
   6  -1  -7    3.44    0.47
   6  -1  -7    2.43    0.60
   6   1   7    3.21    0.47
   6  -1  -7    3.96    0.94
   6  -1  -7    3.52    0.41
  -6   1  -7    3.46    0.69
  -6   1  -7    4.07    0.54
   6  -1  -7    3.64    0.38
  -6   1  -7    4.40    0.55
  -6   1  -7    3.75    0.62
   7   1  -7   21.31    1.12
   7   1  -7   21.36    1.16
  -7  -1  -7   21.70    1.47
   7   1  -7   22.04    1.46
   7   1  -7   22.57    1.20
   7   1  -7   21.88    1.24
  -7  -1  -7   21.61    1.57
   7  -1   7   20.31    1.13
   7   1  -7   19.98    1.33
  -7  -1  -7   21.12    1.59
  -7  -1  -7   20.25    1.19
   7  -1  -7   21.20    1.15
  -7   1  -7   21.73    1.26
  -7   1  -7   22.61    1.33
  -7   1  -7   21.56    1.28
   7  -1  -7   20.84    1.05
   7   1   7   21.25    1.27
  -7   1  -7   23.43    1.57
   7  -1  -7   22.73    1.47
   7  -1  -7   22.48    1.15
   7  -1  -7   20.45    1.53
   7   1   7   21.91    1.25
   7   1   7   21.62    1.17
   7   1   7   22.59    1.31
   7  -1  -7   23.71    1.24
  -7   1  -7   20.98    1.55
   8   1  -7   11.20    0.71
  -8  -1  -7   13.55    1.43
  -8  -1  -7   11.12    0.96
   8   1  -7   11.17    0.77
  -8  -1  -7   12.43    1.15
   8  -1   7   11.52    0.95
   8   1  -7   11.38    0.75
   8  -1   7   10.77    0.65
   8   1  -7   10.61    1.08
   8   1  -7   11.33    0.67
  -8   1  -7   11.62    1.25
   8   1   7   10.24    0.78
   8  -1  -7   10.04    0.99
   8   1   7   11.68    1.07
  -8   1  -7   11.08    1.08
   8   1   7   10.76    0.81
  -8   1  -7    9.74    1.00
   8  -1  -7   10.53    0.66
   8  -1  -7   10.15    0.70
  -8  -1   7   11.32    1.61
   8   1   7   11.34    0.75
  -8   1  -7   10.33    0.76
   9   1  -7   31.52    1.49
   9  -1   7   33.47    1.65
  -9  -1  -7   31.59    1.94
  -9  -1  -7   32.77    1.67
   9   1  -7   32.71    1.43
  -9   1  -7   31.59    1.71
   9  -1  -7   29.18    1.39
   9  -1  -7   33.10    1.44
   9   1   7   28.27    1.46
   9  -1  -7   32.89    1.83
  -9   1  -7   30.38    1.86
   9   1   7   28.13    2.05
   0  -2  -7   93.76    4.07
   0   2  -7   97.32    3.91
   0   2   7  100.59    4.11
   0   2  -7   97.21    3.95
   0  -2  -7  100.69    4.05
   0  -2  -7   97.46    4.02
   1   2  -7   44.57    1.82
  -1  -2  -7   43.45    1.90
  -1  -2  -7   45.02    1.90
  -1   2   7   43.40    1.86
  -1   2   7   45.62    1.96
  -1  -2  -7   43.28    1.94
   1   2  -7   45.48    1.79
   1  -2  -7   36.65    1.84
   1   2   7   36.98    1.86
  -1   2  -7   38.26    1.81
   1  -2  -7   37.82    1.88
   1  -2  -7   37.56    1.83
   1  -2  -7   39.03    1.87
   1   2   7   38.45    1.95
  -1   2  -7   38.83    1.79
  -2  -2  -7  103.26    4.49
   2   2  -7  107.83    4.35
  -2  -2  -7  102.93    4.46
  -2   2   7   99.40    4.37
  -2  -2  -7  104.77    4.63
   2   2  -7  104.67    4.37
  -2   2   7  105.65    4.50
  -2  -2  -7   99.68    4.46
   2   2  -7  102.73    4.33
  -2   2   7  105.08    4.40
  -2   2  -7  113.79    4.44
   2   2   7  111.67    4.46
   2  -2  -7  120.25    4.44
   2  -2  -7  110.49    4.46
  -2   2  -7  114.28    4.43
   2  -2  -7  114.26    4.44
   2   2   7  113.80    4.54
   2  -2  -7  116.33    4.34
   2   2   7  112.08    4.61
   3   2  -7  229.51    9.15
  -3   2   7  246.59    9.30
   3   2  -7  236.02    9.27
  -3  -2  -7  237.61    9.42
   3   2  -7  237.99    9.19
  -3   2   7  233.38    9.25
  -3  -2  -7  238.48    9.45
  -3   2   7  235.28    9.44
  -3  -2  -7  232.98    9.40
   3   2  -7  233.11    9.29
  -3  -2  -7  218.20    9.19
  -3   2  -7  232.58    9.21
   3  -2  -7  233.21    9.30
  -3   2  -7  237.30    9.38
   3   2   7  257.57    9.73
   3  -2  -7  250.51    9.21
   3   2   7  248.10    9.58
   3   2   7  236.27    9.56
   3  -2  -7  231.89    9.34
   3   2   7  236.89    9.40
   3  -2  -7  241.67    9.15
  -3   2  -7  238.63    9.23
   4   2  -7   32.85    1.55
   4   2  -7   31.62    1.60
   4   2  -7   33.38    1.66
  -4   2   7   31.67    1.62
   4   2  -7   33.61    1.59
  -4  -2  -7   33.79    1.83
  -4   2   7   33.89    1.73
  -4   2   7   35.00    1.85
   4   2  -7   33.23    1.69
  -4  -2  -7   31.63    1.82
   4   2   7   35.04    1.76
  -4   2  -7   35.28    1.63
   4  -2  -7   35.73    1.65
   4  -2  -7   36.26    1.71
  -4   2  -7   36.32    1.82
  -4   2  -7   36.10    1.63
   4   2   7   35.18    1.72
   4   2   7   36.00    1.94
  -4   2  -7   35.20    1.63
   4  -2  -7   36.77    1.76
   4  -2  -7   34.39    1.52
   4   2   7   35.39    1.79
   5   2  -7    8.97    0.63
  -5  -2  -7    9.98    0.92
   5   2  -7    9.83    0.73
   5  -2   7    9.53    0.81
   5   2  -7    9.99    0.69
  -5   2   7    9.28    0.77
   5   2  -7   10.14    0.80
  -5  -2  -7    9.75    0.92
   5   2  -7   10.37    0.80
  -5   2   7   10.20    0.77
   5   2  -7    9.57    0.75
  -5  -2  -7    9.38    0.85
   5  -2  -7    9.47    0.93
   5   2   7   11.08    0.85
  -5   2  -7   10.67    0.74
  -5   2  -7   10.02    0.77
   5  -2  -7   10.15    0.61
   5  -2  -7   10.90    0.75
   5  -2  -7   10.55    0.85
   5  -2  -7   10.48    0.70
  -5   2  -7   10.26    0.88
   5   2   7    9.86    0.92
  -5   2  -7   10.93    0.75
   5   2   7   10.67    0.85
  -5   2  -7   10.22    0.91
   5   2   7   10.51    0.79
  -5   2  -7    9.99    0.73
  -6   2   7   10.74    0.86
  -6   2   7   11.15    0.87
   6   2  -7   11.09    0.71
   6   2  -7   11.60    0.78
   6   2  -7   11.22    0.76
  -6  -2  -7   10.61    1.05
   6   2  -7   10.93    0.80
  -6  -2  -7   10.22    1.04
  -6   2   7   10.33    0.87
  -6  -2  -7   11.04    0.99
   6   2  -7   10.34    0.90
  -6  -2  -7   11.01    0.95
   6  -2   7   10.23    0.77
  -6   2  -7   11.92    0.85
   6  -2  -7   11.15    0.80
  -6   2  -7   10.87    0.80
   6  -2  -7   11.13    0.67
   6   2   7   10.87    1.06
  -6   2  -7   11.11    1.09
   6   2   7   10.77    0.89
   6  -2  -7   10.73    0.98
   6  -2  -7   12.15    0.79
   6   2   7   10.93    0.88
   6   2   7   11.36    0.85
  -6   2  -7   10.60    1.03
   6  -2  -7   10.67    1.02
  -6   2  -7   11.61    0.83
   7   2  -7   29.87    1.46
  -7  -2  -7   29.62    1.77
  -7  -2  -7   33.36    2.21
   7   2  -7   28.69    1.52
  -7   2   7   29.86    1.60
   7   2  -7   30.84    1.57
   7   2  -7   28.70    1.75
  -7  -2  -7   30.68    2.30
   7   2  -7   28.52    1.47
   7  -2   7   28.01    1.37
   7   2  -7   29.46    1.93
  -7   2  -7   31.00    1.59
  -7   2  -7   28.82    1.94
   7  -2  -7   29.76    1.42
   7  -2  -7   30.20    1.74
  -7   2  -7   31.77    1.61
  -7   2  -7   29.77    1.60
   7   2   7   30.10    1.64
   7   2   7   30.18    1.59
  -7   2  -7   28.41    2.15
   7   2   7   30.47    1.54
  -7   2  -7   29.40    1.56
   7  -2  -7   30.34    1.44
   7   2   7   30.89    1.66
   8   2  -7    6.99    0.82
   8   2  -7    7.16    0.52
   8  -2   7    7.45    0.72
  -8  -2  -7    7.29    0.75
  -8  -2  -7    6.35    1.05
   8   2  -7    7.28    0.57
   8   2  -7    7.09    0.59
   8   2  -7    6.92    0.53
  -8  -2  -7    7.52    0.95
  -8   2  -7    5.94    0.83
  -8   2  -7    5.59    0.84
  -8   2  -7    5.88    0.92
   8   2   7    6.16    0.76
   8   2   7    6.07    0.61
   8   2   7    6.50    0.62
   8   2   7    6.53    0.57
  -8   2  -7    6.53    0.59
   8  -2  -7    6.05    0.55
   8  -2  -7    6.31    0.47
   8  -2  -7    7.40    0.79
  -8   2  -7    6.89    1.00
   9   2  -7   14.97    0.84
   9   2  -7   15.26    0.77
  -9  -2  -7   14.92    1.25
   9  -2   7   15.55    0.95
   9   2  -7   14.71    0.80
  -9  -2  -7   14.74    0.96
  -9   2  -7   11.72    0.73
  -9   2  -7   13.59    1.16
  -9   2  -7   13.00    1.19
   9   2   7   13.43    0.96
   9   2   7   12.99    0.96
   9  -2  -7   12.59    0.92
   0  -3  -7   76.05    3.33
   0   3  -7   77.80    3.17
   0   3   7   75.12    3.22
   0   3  -7   79.52    3.13
   0  -3  -7   74.02    3.25
   0   3   7   79.47    3.33
   1   3  -7   62.93    2.59
  -1   3   7   63.88    2.74
   1   3  -7   64.34    2.56
  -1  -3  -7   62.57    2.81
  -1   3   7   65.71    2.83
  -1  -3  -7   62.66    2.78
   1  -3  -7   60.70    2.77
   1   3   7   59.66    2.76
   1  -3  -7   62.52    2.77
   1  -3  -7   59.18    2.70
  -1   3  -7   60.25    2.57
   1   3   7   57.82    2.74
  -1   3  -7   62.67    2.62
  -2   3   7   29.22    1.62
  -2   3   7   29.80    1.53
   2   3  -7   29.77    1.48
  -2  -3  -7   28.20    1.65
  -2  -3  -7   28.66    1.63
   2   3  -7   29.61    1.46
   2   3   7   34.47    1.60
   2  -3  -7   33.66    1.63
   2  -3  -7   35.41    1.64
   2   3   7   35.34    1.75
  -2   3  -7   35.06    1.55
   2   3   7   34.22    1.64
   2  -3  -7   36.09    1.64
  -2   3  -7   35.87    1.57
   3   3  -7   28.36    1.50
  -3   3   7   27.89    1.50
   3   3  -7   28.21    1.49
   3   3  -7   27.63    1.42
  -3  -3  -7   27.42    1.67
  -3   3   7   28.30    1.63
   3   3  -7   28.05    1.44
  -3   3   7   26.77    1.50
  -3  -3  -7   29.37    1.68
  -3   3   7   27.22    1.51
   3   3   7   35.84    1.64
  -3   3  -7   36.79    1.66
  -3   3  -7   35.37    1.51
  -3   3  -7   35.61    1.50
  -3   3  -7   35.39    1.51
   3   3   7   36.49    1.71
   3  -3  -7   35.12    1.66
   3  -3  -7   36.50    1.53
  -3   3  -7   36.36    1.63
   3   3   7   36.55    1.70
   4   3  -7   31.12    1.70
  -4   3   7   31.11    1.56
  -4  -3  -7   32.34    1.79
   4   3  -7   31.08    1.54
  -4  -3  -7   28.61    1.68
   4   3  -7   30.98    1.56
  -4   3   7   30.30    1.54
  -4  -3  -7   29.01    1.74
  -4   3   7   30.93    1.71
  -4   3   7   30.70    1.52
   4   3  -7   29.30    1.42
   4   3   7   30.11    1.65
  -4   3  -7   31.72    1.68
   4   3   7   31.09    1.79
  -4   3  -7   29.62    1.49
   4  -3  -7   32.40    1.44
   4   3   7   29.71    1.63
  -4   3  -7   30.45    1.49
   4  -3  -7   31.55    1.53
   4  -3  -7   33.23    1.55
  -4   3  -7   30.38    1.64
  -4   3  -7   30.27    1.48
   5   3  -7   47.02    2.24
   5   3  -7   46.89    2.20
  -5   3   7   47.16    2.42
  -5  -3  -7   49.12    2.51
   5   3  -7   45.46    2.07
  -5   3   7   46.92    2.15
   5   3  -7   47.03    2.04
  -5  -3  -7   50.54    2.60
  -5   3   7   46.51    2.13
  -5   3   7   45.99    2.19
  -5  -3  -7   45.76    2.31
   5   3  -7   50.32    2.39
   5   3   7   44.75    2.21
  -5   3  -7   42.67    2.35
   5  -3  -7   44.15    2.02
  -5   3  -7   45.46    2.12
   5   3   7   45.64    2.26
   5  -3  -7   43.85    2.24
   5   3   7   44.11    2.45
   5  -3  -7   44.48    2.01
  -5   3  -7   43.48    2.11
   5  -3  -7   42.82    2.00
   5   3   7   45.60    2.29
  -5   3  -7   43.71    2.32
  -5   3  -7   43.56    2.12
  -5   3  -7   45.05    2.13
   6   3  -7   51.06    2.36
  -6   3   7   50.67    2.42
  -6   3   7   51.37    2.41
  -6   3   7   51.24    2.33
   6   3  -7   52.66    2.34
   6   3  -7   55.19    2.60
   6   3  -7   51.44    2.48
  -6  -3  -7   53.78    2.84
   6   3  -7   52.69    2.27
  -6  -3  -7   52.73    2.58
   6   3  -7   51.81    2.32
  -6  -3  -7   52.37    2.85
   6  -3  -7   50.35    2.52
  -6   3  -7   48.73    2.66
   6   3   7   48.85    2.73
  -6   3  -7   50.90    2.39
  -6   3  -7   51.02    2.39
   6   3   7   50.30    2.44
  -6   3  -7   47.53    3.16
   6   3   7   51.60    2.53
   6  -3  -7   49.93    2.23
   6  -3  -7   49.81    2.24
  -6   3  -7   50.84    2.41
  -6   3  -7   50.96    2.38
   6   3   7   50.90    2.50
   7   3  -7   38.89    1.82
  -7  -3  -7   36.44    2.38
   7   3  -7   38.79    1.85
  -7  -3  -7   39.26    2.38
   7   3  -7   38.97    1.89
   7   3  -7   38.41    2.02
   7  -3   7   39.21    2.02
   7   3  -7   37.37    1.77
  -7   3   7   37.12    1.92
  -7  -3  -7   38.91    2.09
  -7   3   7   37.34    1.90
   7   3  -7   37.29    2.09
   7   3   7   37.53    1.88
   7   3   7   38.93    1.94
  -7   3  -7   40.51    1.97
  -7   3  -7   36.58    2.20
  -7   3  -7   38.04    1.89
   7  -3  -7   39.22    1.70
  -7   3  -7   37.10    2.32
   7   3   7   38.54    1.99
   7   3   7   37.70    2.23
  -7   3  -7   37.96    2.47
  -7   3  -7   38.89    1.91
   7   3   7   38.51    1.99
  -7   3  -7   39.36    1.92
   7  -3  -7   38.14    2.01
   8   3  -7   17.76    1.04
   8   3  -7   18.25    1.01
  -8  -3  -7   19.21    1.20
  -8  -3  -7   19.28    1.51
   8   3  -7   18.20    0.96
   8  -3   7   18.71    1.14
  -8   3   7   18.55    1.14
  -8  -3  -7   17.13    1.61
   8   3  -7   17.25    1.18
   8   3   7   16.19    1.24
  -8   3  -7   15.87    1.14
   8   3   7   17.39    1.02
   8  -3  -7   17.14    1.14
  -8   3  -7   17.34    1.04
   8   3   7   16.16    0.96
  -8   3  -7   16.88    1.39
  -8   3  -7   16.05    1.89
  -8   3  -7   16.30    1.07
  -8   3  -7   16.69    1.02
   9   3  -7    0.54    0.17
  -9  -3  -7    0.79    0.51
   9   3  -7    0.46    0.20
  -9  -3  -7    0.11    0.22
   9   3  -7    0.54    0.22
   9  -3   7    0.52    0.23
  -9   3  -7    0.80    0.22
   9   3   7    0.90    0.20
   9   3   7    1.05    0.26
  -9   3  -7    0.83    0.60
  -9   3  -7    1.12    0.41
   9   3   7    0.85    0.31
   9  -3  -7    0.83    0.28
  -9   3  -7    1.94    0.54
   0  -4  -7   41.25    2.07
   0   4   7   38.32    1.81
   0   4  -7   38.66    1.71
   0  -4  -7   40.81    2.20
   0   4  -7   38.33    1.75
   0   4   7   44.16    2.31
   0   4   7   39.86    1.92
   1   4  -7   57.50    2.54
  -1   4   7   58.01    2.62
  -1  -4  -7   58.42    2.85
  -1   4   7   58.44    2.67
   1   4  -7   59.63    2.51
  -1   4   7   56.57    2.70
   1   4   7   64.77    2.80
   1  -4  -7   67.36    2.93
   1   4   7   65.76    2.79
  -1   4  -7   60.96    2.55
   1   4   7   62.17    2.64
  -1   4  -7   63.89    2.61
   1  -4  -7   60.78    2.82
  -2   4   7   18.58    1.01
  -2   4   7   18.44    1.03
  -2   4   7   17.97    1.03
   2   4  -7   20.11    0.98
  -2  -4  -7   19.33    1.22
  -2   4   7   18.14    1.18
   2   4  -7   19.72    0.95
   2   4  -7   18.55    1.00
  -2  -4  -7   19.32    1.21
   2  -4  -7   18.08    1.13
   2   4   7   17.42    1.42
   2   4   7   17.68    1.09
  -2   4  -7   16.72    0.92
   2  -4  -7   18.65    1.12
  -2   4  -7   18.00    1.01
   2   4   7   18.16    1.34
  -3  -4  -7   60.71    2.90
   3   4  -7   60.64    2.51
  -3   4   7   61.55    2.62
  -3   4   7   62.02    2.61
   3   4  -7   62.16    2.57
  -3   4   7   59.19    2.77
  -3   4   7   57.92    2.61
  -3  -4  -7   61.02    2.90
   3   4  -7   61.91    2.59
   3  -4  -7   58.15    2.68
   3   4   7   58.90    2.86
  -3   4  -7   57.12    2.66
  -3   4  -7   56.32    2.52
   3   4   7   58.48    2.81
   3   4   7   57.25    2.65
   3   4   7   59.20    2.81
  -3   4  -7   57.71    2.51
  -3   4  -7   57.53    2.64
  -4   4   7   14.41    0.90
   4   4  -7   15.30    0.92
  -4   4   7   14.44    0.91
  -4   4   7   14.88    1.05
  -4  -4  -7   15.44    1.16
   4   4  -7   14.54    0.88
  -4   4   7   15.28    0.91
   4   4  -7   14.37    0.83
   4   4  -7   14.68    0.81
   4   4  -7   15.16    0.89
   4   4   7   12.36    0.95
  -4   4  -7   12.00    0.80
   4   4   7   12.42    1.05
  -4   4  -7   12.67    0.94
  -4   4  -7   12.34    0.81
   4   4   7   12.81    0.97
  -4   4  -7   13.06    0.97
   4  -4  -7   12.62    0.97
  -4   4  -7   11.03    0.92
  -4   4  -7   12.53    0.82
   4   4   7   12.40    0.92
   5   4  -7   26.48    1.37
  -5   4   7   25.35    1.64
   5   4  -7   25.45    1.43
  -5   4   7   28.11    1.45
  -5  -4  -7   26.97    1.58
  -5   4   7   25.91    1.46
  -5  -4  -7   27.19    1.80
  -5  -4  -7   24.56    1.77
   5   4  -7   25.60    1.32
   5   4  -7   26.71    1.46
   5   4  -7   25.96    1.39
  -5   4   7   26.07    1.45
   5   4  -7   26.97    1.50
   5  -4  -7   26.79    1.53
  -5   4  -7   28.10    1.45
  -5   4  -7   27.88    1.46
  -5   4  -7   28.53    1.44
  -5   4  -7   28.18    1.43
   5   4   7   27.83    1.60
   5   4   7   27.83    1.53
   5   4   7   27.47    1.75
  -5   4  -7   27.14    1.66
   5   4   7   27.29    1.56
   5  -4  -7   26.15    1.31
  -5   4  -7   27.66    1.63
   6   4  -7    7.31    0.70
  -6  -4  -7    6.43    0.94
  -6  -4  -7    7.17    0.94
  -6   4   7    7.73    0.70
  -6   4   7    7.96    1.02
   6   4  -7    7.59    0.77
  -6  -4  -7    7.78    0.80
   6   4  -7    7.40    0.66
  -6   4   7    8.12    0.74
   6   4  -7    7.34    0.60
   6   4  -7    7.50    0.67
   6   4  -7    7.51    0.64
  -6   4  -7    7.57    0.68
   6   4   7    7.99    0.77
  -6   4  -7    7.31    0.84
   6   4   7    7.81    0.92
  -6   4  -7    7.82    0.69
  -6   4  -7    7.79    0.69
   6   4   7    8.00    0.78
  -6   4  -7    8.31    0.68
  -6   4  -7    7.15    0.92
   6  -4  -7    8.25    0.79
   6   4   7    8.60    0.74
  -7   4   7    4.35    0.62
   7   4  -7    5.27    0.47
  -7   4   7    5.42    0.79
  -7  -4  -7    5.90    0.88
  -7  -4  -7    5.61    1.07
  -7   4   7    5.27    0.60
   7   4  -7    4.36    0.71
   7   4  -7    5.70    0.55
  -7  -4  -7    4.87    0.65
   7  -4   7    5.06    0.58
   7   4  -7    5.02    0.53
  -7   4  -7    4.60    0.55
  -7   4  -7    4.99    0.56
   7   4   7    4.75    0.57
  -7   4  -7    4.86    0.56
   7   4   7    4.56    0.59
   7   4   7    4.66    0.55
   7   4   7    4.55    0.87
   7  -4  -7    4.43    0.61
  -7   4  -7    5.58    1.07
  -7   4  -7    4.81    0.90
   8   4  -7   11.75    0.70
  -8  -4  -7   12.23    0.89
  -8  -4  -7   14.22    1.51
  -8   4   7   11.62    0.87
   8   4  -7   11.68    0.93
   8   4  -7   12.70    0.78
   8   4  -7   11.92    0.73
   8   4  -7   12.06    0.78
   8  -4   7   12.77    0.87
   8   4   7   10.61    0.77
   8  -4  -7   10.98    0.84
   8   4   7   11.55    0.84
   8   4   7   11.12    0.74
  -8   4  -7   10.54    0.83
  -8   4  -7   10.58    0.78
  -8   4  -7   11.56    0.78
  -8   4  -7   10.39    0.78
   8   4   7   11.40    0.82
   9   4  -7   10.55    0.70
   9   4  -7   10.55    0.68
   9  -4   7   10.86    0.70
  -9  -4  -7   10.95    1.14
  -9  -4  -7   10.49    0.72
   9   4  -7   10.35    0.60
   9   4  -7   10.75    0.63
   9   4   7   11.80    0.75
   9   4   7   13.24    0.68
  -9   4  -7   13.11    0.68
   9   4   7   13.34    0.75
  -9   4  -7   11.67    0.76
   0   5   7   39.60    1.95
   0   5   7   39.63    1.87
   0   5   7   39.82    2.01
   0  -5  -7   39.52    2.13
   0   5  -7   40.57    1.79
   0   5   7   42.16    2.01
   0   5  -7   39.43    1.73
   0  -5  -7   40.74    2.15
  -1  -5  -7    9.69    0.88
   1   5  -7   10.95    0.60
  -1   5   7    9.89    0.72
  -1   5   7   10.25    0.74
  -1  -5  -7   10.77    0.94
  -1   5   7    9.54    0.71
  -1   5   7   10.83    0.79
   1   5  -7   10.32    0.62
   1   5   7   10.51    0.80
   1  -5  -7   10.84    0.89
   1  -5  -7    9.90    0.87
   1   5   7   10.05    0.76
  -1   5  -7   10.57    0.65
   1   5   7    9.92    0.81
  -1   5  -7   10.32    0.66
  -2   5   7   84.17    3.39
   2   5  -7   86.58    3.34
  -2   5   7   87.00    3.59
  -2  -5  -7   85.08    3.79
  -2  -5  -7   84.02    3.61
   2   5  -7   84.98    3.30
  -2  -5  -7   82.84    3.76
   2  -5  -7   80.51    3.61
  -2   5  -7   78.58    3.36
  -2   5  -7   77.46    3.39
   2  -5  -7   73.68    3.49
   2   5   7   76.44    3.47
   2   5   7   77.60    3.41
  -2   5  -7   73.34    3.40
   2   5   7   79.42    3.61
   2  -5  -7   77.90    3.56
  -2   5  -7   75.65    3.29
  -3   5   7   49.14    2.33
  -3   5   7   51.43    2.36
  -3  -5  -7   51.04    2.70
   3   5  -7   49.29    2.24
  -3  -5  -7   51.07    2.45
   3   5  -7   52.14    2.31
   3   5  -7   52.02    2.29
  -3  -5  -7   54.34    2.76
  -3   5   7   49.93    2.52
  -3   5   7   51.47    2.37
   3  -5  -7   50.02    2.44
  -3   5  -7   55.14    2.31
  -3   5  -7   51.99    2.29
   3   5   7   51.84    2.47
   3   5   7   52.47    2.49
   3   5   7   53.78    2.44
  -3   5  -7   50.91    2.26
   3  -5  -7   56.32    2.51
   3   5   7   52.80    2.63
  -3   5  -7   54.42    2.45
  -3   5  -7   52.76    2.41
   4   5  -7   16.73    1.01
  -4   5   7   17.43    1.05
   4   5  -7   17.67    1.03
   4   5  -7   17.04    0.95
   4   5  -7   16.43    0.96
  -4   5   7   17.32    1.22
  -4   5   7   16.34    1.05
   4   5  -7   18.32    1.06
  -4  -5  -7   18.14    1.39
  -4  -5  -7   16.96    1.37
  -4   5   7   17.46    1.07
  -4  -5  -7   16.82    1.14
  -4   5  -7   16.66    0.98
   4   5   7   17.26    1.11
  -4   5  -7   17.07    1.07
   4   5   7   16.65    1.15
  -4   5  -7   17.28    1.13
   4   5   7   15.98    1.13
  -4   5  -7   16.36    0.99
  -4   5  -7   18.35    1.32
   4   5   7   16.96    1.28
   4  -5  -7   16.00    1.09
   5   5  -7   14.30    0.83
   5   5  -7   13.98    0.86
  -5  -5  -7   12.79    1.23
  -5   5   7   13.93    0.93
  -5   5   7   13.27    1.12
  -5   5   7   13.61    0.95
  -5  -5  -7   12.87    1.26
   5   5  -7   13.36    0.92
  -5  -5  -7   13.06    1.01
  -5   5   7   13.39    0.95
   5   5  -7   14.46    1.20
   5   5  -7   13.04    0.89
   5   5  -7   11.57    1.00
  -5   5  -7   12.20    0.87
   5   5   7   13.50    1.04
  -5   5  -7   12.55    0.87
  -5   5  -7   13.05    0.89
   5  -5  -7   13.33    0.97
   5   5   7   13.19    0.97
   5   5   7   12.64    1.02
  -5   5  -7   12.91    1.04
   5   5   7   12.85    1.14
  -6   5   7   67.46    3.02
   6   5  -7   65.55    2.96
  -6  -5  -7   63.77    3.12
   6   5  -7   66.35    3.14
  -6   5   7   64.89    3.04
  -6   5   7   66.57    3.10
  -6  -5  -7   74.55    4.05
   6   5  -7   67.73    2.91
   6   5  -7   64.44    2.93
   6   5  -7   67.35    2.98
   6   5  -7   67.93    3.13
   6  -5   7   66.34    3.06
  -6   5  -7   69.39    3.05
  -6   5  -7   68.15    3.02
   6   5   7   69.90    3.17
  -6   5  -7   66.43    3.42
   6   5   7   69.68    3.12
  -6   5  -7   69.70    3.05
  -6   5  -7   68.50    3.07
   6  -5  -7   66.96    3.09
  -6   5  -7   73.47    3.56
   6   5   7   67.42    3.19
   6   5   7   67.17    3.51
  -7   5   7    9.64    0.78
   7   5  -7    9.63    0.70
   7   5  -7    9.30    0.70
  -7   5   7    9.47    0.74
  -7   5   7    9.20    0.80
   7   5  -7    9.68    0.81
   7  -5   7    9.71    0.76
   7   5  -7   10.19    0.67
  -7  -5  -7    8.93    0.80
   7   5  -7   10.05    0.73
  -7  -5  -7   10.30    1.19
   7   5   7    9.30    0.76
  -7   5  -7   10.10    0.76
   7  -5  -7    9.01    0.77
   7   5   7    9.67    0.77
  -7   5  -7    9.04    0.74
   7   5   7    9.65    0.82
   7   5   7    9.67    0.80
  -7   5  -7    9.42    0.76
   7   5   7    9.27    1.02
  -7   5  -7    9.07    0.76
  -7   5  -7    8.75    1.04
  -8  -5  -7    2.17    0.70
   8   5   7    3.90    0.45
  -8   5  -7    4.06    0.54
   8  -5  -7    4.60    0.50
   8   5   7    3.71    0.47
  -8   5  -7    3.70    0.43
  -8   5  -7    4.04    0.53
   8   5   7    4.10    0.43
   8   5   7    3.85    0.50
  -8   5  -7    4.07    0.49
   9   5  -7    4.19    0.33
   9   5  -7    4.32    0.33
   9   5  -7    4.30    0.39
  -9  -5  -7    3.77    0.40
   9  -5  -7    4.61    0.42
   9   5   7    4.68    0.42
  -9   5  -7    4.36    0.37
  -9   5  -7    4.64    0.45
   0  -6  -7   35.75    2.05
   0   6   7   37.77    1.86
   0   6   7   34.74    1.97
   0   6  -7   36.55    1.63
   0  -6  -7   37.51    2.10
   0   6   7   35.98    1.84
   0  -6  -7   33.42    1.81
   0   6  -7   36.20    1.59
   0   6   7   36.54    1.72
  -1   6   7   67.50    2.86
   1   6  -7   67.43    2.72
  -1  -6  -7   62.31    2.89
   1   6  -7   65.62    2.66
  -1   6   7   67.36    2.99
  -1   6   7   64.37    2.83
  -1  -6  -7   67.79    3.28
  -1   6   7   65.74    2.81
  -1  -6  -7   66.10    3.25
   1  -6  -7   59.18    2.92
   1   6   7   64.95    3.00
   1  -6  -7   64.09    3.16
   1   6   7   61.93    2.82
   1  -6  -7   64.99    3.13
  -1   6  -7   62.25    2.94
  -1   6  -7   63.61    2.72
  -2   6   7   13.41    0.87
   2   6  -7   12.42    0.73
  -2   6   7   12.96    0.84
   2   6  -7   12.72    0.72
  -2  -6  -7   13.26    1.15
  -2  -6  -7   12.03    1.10
  -2  -6  -7   13.33    1.14
  -2   6   7   11.86    0.83
  -2   6   7   13.27    0.95
  -2   6  -7   11.86    0.75
  -2   6  -7   11.18    0.89
   2  -6  -7   12.30    1.00
  -2   6  -7   12.38    0.81
  -2   6  -7   11.73    0.75
  -2   6  -7   11.62    0.77
   2   6   7   11.27    0.90
   2   6   7   12.14    0.86
   2   6   7   12.45    0.97
   2   6   7   11.80    0.94
  -3  -6  -7    9.46    0.82
  -3   6   7    9.79    0.86
  -3   6   7   10.87    0.78
   3   6  -7   10.52    0.69
  -3   6   7    9.86    0.74
  -3   6   7    9.78    0.75
  -3  -6  -7   11.25    1.09
   3   6  -7   10.11    0.66
  -3   6  -7    9.19    0.73
   3  -6  -7    8.63    0.77
   3   6   7    9.26    0.87
  -3   6  -7    8.22    0.69
   3   6   7    8.76    0.82
  -3   6  -7    8.92    0.67
  -3   6  -7    8.94    0.65
   3   6   7    9.24    0.78
  -3   6  -7    9.23    0.76
   3   6   7    9.13    0.87
   3  -6  -7    9.32    0.83
   4   6  -7    6.57    0.60
  -4  -6  -7    7.17    0.98
  -4  -6  -7    7.18    0.91
  -4   6   7    7.19    0.68
  -4   6   7    7.87    0.67
  -4  -6  -7    7.26    0.74
   4   6  -7    6.83    0.61
   4   6  -7    6.17    0.69
   4   6  -7    7.22    0.60
  -4   6   7    7.18    0.88
   4  -6   7    7.00    0.67
  -4   6  -7    5.97    0.65
  -4   6  -7    5.75    0.55
   4   6   7    5.30    0.71
  -4   6  -7    5.46    0.75
   4   6   7    5.77    0.67
   4   6   7    5.93    0.77
  -4   6  -7    6.33    0.59
  -4   6  -7    6.13    0.70
   5   6  -7   16.19    1.02
   5   6  -7   16.04    0.91
  -5  -6  -7   14.91    1.10
   5   6  -7   15.45    0.99
  -5   6   7   15.66    1.22
   5   6  -7   16.22    0.93
  -5   6   7   15.42    1.03
  -5   6   7   16.09    1.01
  -5  -6  -7   16.42    1.51
   5  -6   7   16.00    0.97
  -5   6   7   16.56    1.11
   5   6  -7   17.06    0.99
  -5  -6  -7   16.05    1.41
  -5   6  -7   12.08    0.90
   5   6   7   11.94    1.02
   5  -6  -7   12.69    0.97
   5   6   7   12.48    0.98
  -5   6  -7   12.05    0.94
  -5   6  -7   11.89    0.89
  -5   6  -7   12.54    0.90
  -5   6  -7   11.81    1.10
   5   6   7   12.33    1.17
  -5   6  -7   12.49    1.07
   5   6   7   13.01    1.06
   6  -6   7   37.02    1.82
  -6  -6  -7   36.27    2.39
  -6  -6  -7   35.96    2.50
   6   6  -7   36.82    1.94
   6   6  -7   37.24    1.95
  -6   6   7   37.17    1.88
  -6   6   7   38.22    1.94
   6   6  -7   37.36    1.79
   6   6  -7   37.21    1.72
  -6   6   7   36.35    1.83
  -6  -6  -7   37.68    1.90
  -6   6  -7   37.22    1.88
   6   6   7   35.29    1.92
  -6   6  -7   35.52    2.21
   6   6   7   37.00    2.09
  -6   6  -7   34.23    2.23
  -6   6  -7   36.50    1.84
   6   6   7   37.37    1.92
   6  -6  -7   35.66    1.86
  -6   6  -7   37.30    1.83
  -6   6  -7   36.20    1.84
   6   6   7   36.14    2.23
  -7   6   7   42.81    2.02
  -7  -6  -7   40.24    1.97
   7   6  -7   41.22    2.07
   7   6  -7   41.55    1.93
  -7   6   7   38.33    1.92
   7   6  -7   43.36    1.88
  -7  -6  -7   38.27    2.78
   7   6  -7   39.84    1.87
  -7   6   7   40.75    2.07
   7   6  -7   42.13    1.93
   7  -6   7   43.15    1.97
  -7  -6  -7   41.48    2.59
   7   6   7   40.73    2.05
  -7   6  -7   42.11    1.99
   7   6   7   43.08    2.05
   7  -6  -7   42.75    2.01
  -7   6  -7   42.84    2.03
  -7   6  -7   41.55    1.99
   7   6   7   41.75    2.00
  -7   6  -7   39.32    2.67
   7   6   7   40.92    2.34
  -8  -6  -7   10.97    1.20
  -8   6   7   11.63    0.78
  -8   6   7   10.53    0.84
   8   6  -7   11.26    0.65
   8   6  -7   11.69    0.73
  -8  -6  -7   10.95    0.62
   8  -6   7   11.35    0.72
   8   6  -7   11.88    0.65
   8   6  -7   10.94    0.69
  -8   6  -7   10.52    0.76
   8  -6  -7   12.01    0.84
   8   6   7   11.36    0.78
   8   6   7   10.16    0.68
   8   6   7   10.91    0.71
   8   6   7   11.10    0.76
  -8   6  -7   10.74    0.72
  -8   6  -7   11.72    0.96
   0   7   7    0.62    0.35
   0   7   7    0.12    0.25
   0   7  -7    0.16    0.14
   0   7   7    0.20    0.27
   0  -7  -7    0.30    0.37
   0   7   7    0.27    0.22
   0  -7  -7    0.51    0.37
   0   7  -7    0.30    0.18
  -1  -7  -7    2.47    0.48
   1   7  -7    2.70    0.31
  -1   7   7    2.23    0.44
  -1   7   7    2.61    0.50
  -1   7   7    2.58    0.47
  -1  -7  -7    2.80    0.66
  -1   7   7    2.27    0.45
   1   7  -7    2.65    0.34
  -1  -7  -7    1.73    0.47
   1   7   7    1.90    0.45
  -1   7  -7    2.72    0.33
   1  -7  -7    2.39    0.48
   1   7   7    2.60    0.45
   1  -7  -7    1.46    0.46
   1   7   7    2.67    0.48
  -1   7  -7    2.48    0.36
   1   7   7    2.78    0.52
   1  -7  -7    2.96    0.63
  -2   7   7   17.35    1.14
   2   7  -7   17.55    1.00
  -2   7   7   18.54    1.26
   2   7  -7   17.49    0.97
  -2  -7  -7   16.44    1.10
  -2   7   7   17.46    1.10
  -2  -7  -7   17.75    1.51
  -2   7   7   19.17    1.17
  -2   7  -7   20.77    1.36
   2  -7  -7   20.23    1.21
   2   7   7   20.37    1.27
   2   7   7   20.08    1.19
  -2   7  -7   20.44    1.19
   2   7   7   20.51    1.34
   2  -7  -7   20.81    1.41
  -2   7  -7   20.46    1.06
   2   7   7   20.73    1.37
  -2   7  -7   20.60    1.11
   2  -7  -7   22.19    1.38
  -3   7   7   34.59    1.82
  -3   7   7   35.11    1.80
  -3   7   7   33.78    1.77
   3  -7   7   31.97    1.57
  -3   7   7   34.20    1.97
  -3  -7  -7   34.20    2.28
  -3  -7  -7   36.04    1.87
   3   7  -7   35.30    1.68
   3  -7  -7   35.25    2.05
  -3   7  -7   35.34    1.70
   3   7   7   38.40    2.09
   3  -7  -7   38.74    2.00
  -3   7  -7   35.50    1.68
  -3   7  -7   37.31    1.84
  -3   7  -7   36.80    1.72
   3   7   7   36.31    1.86
  -3   7  -7   35.45    1.86
   3   7   7   35.68    1.90
  -4   7   7   10.92    0.87
  -4  -7  -7   11.59    1.30
   4   7  -7   11.12    0.82
   4   7  -7   10.80    0.78
   4   7  -7   10.42    0.89
  -4   7   7   10.83    0.86
  -4  -7  -7   10.92    0.83
   4   7  -7   10.75    0.77
  -4   7   7   11.29    0.85
  -4  -7  -7   10.47    1.20
  -4   7   7   11.26    1.02
   4  -7   7   11.08    0.76
  -4   7  -7   12.12    0.83
   4   7   7   12.64    1.01
  -4   7  -7   12.21    0.83
  -4   7  -7   11.92    0.92
   4   7   7   12.26    0.95
   4   7   7   11.76    1.07
  -4   7  -7   10.81    0.96
   4  -7  -7   11.14    0.86
   4   7   7   11.65    0.98
  -4   7  -7   10.72    0.94
  -4   7  -7   11.97    0.93
  -5   7   7    9.25    0.83
  -5  -7  -7    8.78    1.24
   5   7  -7    9.32    0.75
   5   7  -7    9.02    0.78
   5   7  -7    9.59    0.77
  -5   7   7    9.09    0.99
   5   7  -7    9.36    0.69
   5   7  -7    9.22    1.04
  -5   7   7    9.84    0.80
  -5   7   7    9.85    0.83
   5  -7   7    9.71    0.71
  -5  -7  -7    9.24    1.15
  -5  -7  -7    8.94    0.75
  -5   7  -7   10.44    1.04
  -5   7  -7   10.66    0.77
  -5   7  -7   11.11    0.95
   5   7   7   11.07    0.92
  -5   7  -7    9.86    0.76
  -5   7  -7   11.31    0.81
   5   7   7   11.28    0.94
  -5   7  -7   10.24    0.84
   5  -7  -7   10.44    0.81
   5   7   7   10.96    1.06
   5   7   7   10.30    0.85
  -6   7   7    0.68    0.30
   6   7  -7    0.87    0.32
   6   7  -7    0.98    0.30
  -6  -7  -7    0.02    0.77
  -6   7   7    0.95    0.30
   6   7  -7    0.75    0.36
  -6  -7  -7    0.75    0.49
  -6   7   7    0.66    0.47
   6   7  -7    0.75    0.23
  -6  -7  -7    0.85    0.27
   6  -7   7    0.70    0.25
   6   7  -7    0.81    0.29
  -6   7   7    0.62    0.28
  -6   7  -7    0.12    0.25
   6   7   7    0.08    0.27
   6   7   7    0.20    0.33
   6  -7  -7    0.13    0.21
   7   7  -7   14.67    0.86
   7   7  -7   14.42    0.87
   7   7  -7   14.57    0.88
   7  -7   7   14.51    0.80
  -7   7   7   14.43    0.98
  -7   7   7   14.09    0.95
  -7  -7  -7   14.67    1.40
   7   7  -7   14.68    0.82
   7  -7  -7   15.46    0.90
  -7   7  -7   15.51    0.93
   7   7   7   15.15    0.93
  -7   7  -7   15.56    0.92
   7   7   7   14.51    0.99
  -7   7  -7   15.38    0.92
   7   7   7   15.38    0.94
  -7   7  -7   16.00    1.12
   8   7  -7   17.61    0.84
   8   7  -7   16.35    0.84
  -8   7   7   17.25    0.94
   8   7   7   16.49    0.88
   8   7   7   16.34    0.94
  -8   7  -7   17.49    0.91
   8   7   7   16.94    0.93
   8  -7  -7   18.28    0.88
  -8   7  -7   15.89    0.97
  -8   7  -7   17.52    0.92
  -8   7  -7   17.24    0.90
   0   8   7   -0.18    0.36
   0   8  -7    0.12    0.16
   0   8   7    0.11    0.26
   0  -8  -7    0.01    0.31
   0  -8  -7    0.54    0.43
   0  -8  -7    0.16    0.37
   0   8   7    0.09    0.24
   0   8   7   -0.17    0.33
   0   8  -7    0.10    0.22
  -1  -8  -7   22.07    1.76
  -1   8   7   23.25    1.37
  -1   8   7   24.35    1.49
  -1   8   7   24.49    1.41
  -1  -8  -7   23.52    1.21
  -1  -8  -7   24.33    1.76
   1   8  -7   23.34    1.25
  -1   8   7   23.95    1.33
  -1   8  -7   23.44    1.25
   1   8   7   23.89    1.50
   1  -8  -7   26.90    1.70
   1   8   7   24.30    1.36
   1   8   7   22.76    1.42
   1  -8  -7   25.43    1.73
  -1   8  -7   25.10    1.31
  -2  -8  -7   24.06    1.86
  -2  -8  -7   23.93    1.80
  -2   8   7   22.76    1.32
   2   8  -7   22.91    1.14
  -2   8   7   22.98    1.36
  -2   8   7   23.71    1.35
  -2  -8  -7   22.34    1.11
  -2   8   7   22.83    1.48
   2   8   7   23.06    1.34
   2   8   7   23.75    1.53
   2  -8  -7   23.19    1.34
  -2   8  -7   22.19    1.20
   2  -8  -7   23.61    1.52
  -2   8  -7   23.51    1.28
  -2   8  -7   22.92    1.31
   2  -8  -7   22.89    1.61
   2   8   7   24.40    1.46
   2   8   7   23.65    1.45
  -3   8   7   33.37    1.95
   3   8  -7   33.10    1.59
  -3   8   7   33.38    1.76
   3   8  -7   33.21    1.57
  -3  -8  -7   32.55    2.26
  -3  -8  -7   32.01    2.29
  -3   8   7   31.92    1.69
  -3   8  -7   33.21    1.79
   3  -8  -7   31.90    1.86
  -3   8  -7   32.39    1.63
  -3   8  -7   32.22    1.59
   3   8   7   32.86    1.97
   3   8   7   32.32    1.75
  -3   8  -7   31.89    1.63
   3   8   7   32.57    1.84
  -3   8  -7   32.05    1.74
   3  -8  -7   32.94    1.69
  -4   8   7    9.22    0.82
  -4   8   7    8.67    0.79
  -4   8   7    9.22    0.83
  -4   8   7    9.43    0.98
  -4  -8  -7    8.33    1.23
  -4  -8  -7    8.81    1.15
   4   8  -7   10.23    0.79
   4   8  -7    9.18    0.71
   4   8   7   11.73    0.94
   4   8   7   11.50    0.97
  -4   8  -7   10.68    0.76
  -4   8  -7   10.65    0.78
  -4   8  -7   10.54    1.54
  -4   8  -7   11.32    0.91
   4   8   7   11.94    0.90
   4   8   7   11.20    1.04
  -4   8  -7   11.33    0.81
   4  -8  -7   11.71    0.82
  -4   8  -7   10.68    0.92
  -5   8   7   16.57    1.12
  -5   8   7   16.80    1.34
  -5   8   7   17.32    1.09
  -5  -8  -7   13.62    1.85
  -5   8   7   16.82    1.06
  -5  -8  -7   16.26    1.55
   5   8  -7   17.00    1.02
  -5   8  -7   15.78    0.99
  -5   8  -7   16.45    1.02
   5   8   7   16.78    1.18
  -5   8  -7   16.36    1.21
  -5   8  -7   16.30    1.04
   5   8   7   16.38    1.31
   5  -8  -7   16.57    1.01
   5   8   7   16.28    1.10
   5   8   7   16.74    1.14
  -5   8  -7   15.48    1.04
  -6   8   7    5.15    0.61
   6   8  -7    5.14    0.59
   6   8  -7    5.52    0.65
  -6  -8  -7    5.23    0.95
   6   8  -7    5.64    0.58
  -6   8   7    5.92    0.98
  -6   8   7    5.60    0.58
   6   8  -7    5.47    0.48
  -6   8   7    5.48    0.56
  -6   8  -7    6.26    0.60
   6   8   7    5.96    0.62
  -6   8  -7    6.04    0.58
   6   8   7    6.34    0.67
   6   8   7    5.81    0.57
   6   8   7    5.78    0.83
  -6   8  -7    5.98    0.57
  -6   8  -7    6.56    0.58
   6  -8  -7    6.13    0.54
  -6   8  -7    6.17    0.78
   7   8  -7    2.67    0.42
  -7  -8  -7    2.72    0.79
   7  -8  -7    1.63    0.27
   7   8   7    1.34    0.29
  -7   8  -7    1.45    0.33
  -7   8  -7    1.61    0.29
   7   8   7    2.18    0.39
   7   8   7    1.73    0.31
  -7   8  -7    1.72    0.31
  -7   8  -7    1.64    0.32
   7   8   7    1.43    0.31
   0  -9  -7   87.03    4.18
   0   9   7   86.73    4.28
   0   9   7   84.56    3.67
   0   9  -7   85.66    3.52
   0   9   7   84.08    3.84
   0  -9  -7   80.55    4.19
   0   9   7   84.06    3.76
  -1   9   7   10.77    0.92
  -1  -9  -7   10.37    1.21
  -1   9   7    9.93    1.16
  -1   9   7   10.64    0.89
  -1   9   7   10.23    0.81
   1   9   7   10.84    0.99
   1  -9  -7   10.67    1.12
   1   9   7   11.44    0.97
   1   9   7   10.26    1.15
  -1   9  -7   11.44    0.84
   1   9   7   11.71    0.88
  -2  -9  -7   36.12    2.48
   2   9  -7   39.62    1.69
  -2   9   7   37.64    1.93
  -2   9   7   38.80    1.88
  -2   9   7   37.40    1.90
  -2   9   7   38.34    2.09
  -2  -9  -7   38.65    2.43
   2   9   7   36.22    1.90
   2   9   7   37.30    2.03
   2   9   7   36.80    2.12
  -2   9  -7   34.51    1.74
   2   9   7   36.73    1.98
  -2   9  -7   36.35    1.90
   2  -9  -7   36.46    2.07
  -2   9  -7   36.01    1.84
  -3  -9  -7   49.81    3.00
  -3  -9  -7   50.63    2.89
  -3   9   7   49.20    2.55
   3   9  -7   50.00    2.06
  -3   9   7   49.96    2.25
  -3   9   7   49.66    2.23
   3   9   7   42.79    2.26
  -3   9  -7   42.13    2.14
  -3   9  -7   42.47    2.10
  -3   9  -7   41.09    2.30
   3   9   7   43.20    2.23
   3   9   7   42.83    2.32
   3  -9  -7   42.00    2.37
  -4  -9  -7    1.67    0.62
  -4   9   7    1.73    0.40
  -4   9   7    1.41    0.50
  -4   9   7    2.03    0.45
   4   9  -7    1.98    0.39
  -4   9   7    1.55    0.37
  -4  -9  -7    0.82    0.57
  -4   9  -7    1.83    0.58
   4   9   7    1.16    0.45
   4   9   7    1.15    0.45
   4   9   7    1.44    0.41
  -4   9  -7    1.23    0.41
   4   9   7    1.69    0.59
  -4   9  -7    1.66    0.36
  -4   9  -7    1.70    0.44
  -4   9  -7    1.48    0.35
   4  -9  -7    1.48    0.30
  -5   9   7    0.89    0.32
   5   9  -7    1.15    0.30
  -5   9   7    1.13    0.49
  -5   9   7    0.79    0.29
   5   9  -7    1.29    0.35
  -5  -9  -7    0.78    0.61
  -5   9   7    0.90    0.31
  -6   9   7    5.16    0.51
  -6  -9  -7    4.65    0.91
  -6   9   7    4.72    0.55
  -6   9   7    5.70    0.60
   6   9  -7    5.67    0.45
  -6   9  -7    5.46    0.54
  -6   9  -7    5.82    0.52
   6   9   7    5.08    0.61
  -6   9  -7    5.72    0.53
  -6   9  -7    5.64    0.51
   6   9   7    5.48    0.58
   6   9   7    5.75    0.53
   7   9  -7    5.24    0.39
  -7   9   7    5.96    0.79
  -7   9   7    4.86    0.47
   7   9   7    5.45    0.44
   7   9   7    5.48    0.44
  -7   9  -7    5.19    0.45
  -7   9  -7    5.92    0.51
  -7   9  -7    5.49    0.45
   0  10   7    4.89    0.75
   0  10   7    3.89    0.64
   0 -10  -7    3.45    0.70
   0  10   7    5.19    0.79
   0 -10  -7    3.63    0.84
   0  10   7    3.04    0.54
  -1 -10  -7    2.14    0.65
  -1  10   7    1.79    0.48
  -1  10   7    1.85    0.42
  -1  10   7    1.50    0.46
  -1  10   7    1.81    0.49
  -1 -10  -7    1.49    0.65
   1  10   7    2.60    0.64
   1  10   7    1.90    0.51
   1  10   7    2.44    0.60
  -1  10  -7    1.70    0.40
   1  10   7    1.77    0.45
   1 -10  -7    1.40    0.58
   1 -10  -7    1.81    0.53
  -2  10   7   41.78    2.25
  -2 -10  -7   43.83    2.99
  -2  10   7   41.24    2.01
  -2  10   7   41.10    2.09
  -2 -10  -7   41.59    2.51
  -2  10  -7   40.59    2.01
   2  10   7   40.57    2.27
   2  10   7   41.49    2.17
   2 -10  -7   42.66    2.24
  -3  10   7    9.58    0.94
  -3  10   7    8.91    0.80
  -3  10   7    9.51    0.80
  -3  10   7   10.28    0.77
  -3 -10  -7    8.55    1.16
  -3 -10  -7    8.83    1.43
   3  10   7   10.46    0.84
  -3  10  -7    9.66    0.76
   3  10   7    9.08    0.95
   3  10   7   10.48    1.17
  -3  10  -7    9.90    0.83
   3  10   7   10.18    1.03
  -4 -10  -7   20.21    1.64
  -4  10   7   20.36    1.38
  -4  10   7   20.20    1.10
  -4  10   7   20.98    1.33
   4  10   7   16.89    1.34
  -4  10  -7   16.25    1.05
   4  10   7   16.70    1.20
  -4  10  -7   17.33    1.06
  -4  10  -7   16.02    1.39
  -4  10  -7   16.89    1.08
  -5  10   7    4.46    0.53
  -5  10   7    3.93    0.51
  -5  10   7    3.83    0.45
  -5 -10  -7    4.32    1.73
  -5  10  -7    3.49    0.48
  -5  10  -7    3.71    0.56
   5  10   7    3.93    0.61
   5  10   7    4.23    0.63
  -6  10   7    4.12    0.50
  -6  10   7    3.96    0.42
  -6  10  -7    6.00    0.52
  -6  10  -7    5.13    0.44
   6  10   7    5.43    0.47
   0  11   7   -0.84    0.66
   0  11   7   -0.13    0.28
   0  11   7    0.12    0.41
   0  11   7   -0.38    0.52
   0 -11  -7    0.17    0.37
  -1  11   7   23.99    1.50
  -1  11   7   25.35    1.58
  -1  11   7   26.85    1.51
  -1 -11  -7   23.80    1.64
  -1  11   7   25.05    1.37
   1  11   7   26.49    1.60
   1  11   7   26.24    1.64
   1 -11  -7   26.37    1.59
  -2  11   7   27.81    1.53
  -2 -11  -7   26.02    1.78
   2  11   7   27.44    1.67
   2  11   7   27.18    1.47
  -3  11   7    0.13    0.21
  -3  11   7    0.03    0.32
  -3  11   7    0.19    0.33
   3  11   7    0.23    0.29
  -3  11  -7    0.54    0.34
   3  11   7    0.21    0.66
  -4  11   7   13.13    0.89
  -4  11   7   11.41    0.82
  -4  11   7   11.85    0.77
  -4  11  -7   12.54    0.78
   4  11   7   12.94    0.83
   0 -12  -7    1.75    0.52
   0  12   7    1.09    0.38
  -1 -12  -7   12.34    1.35
  -1  12   7   14.51    0.87
   1  12   7   13.41    0.92
  -2  12   7    2.73    0.42
   2  12   7    1.51    0.48
  -3  12   7    7.27    0.56
   0   0  -8    2.54    0.30
   0   0  -8    2.35    0.30
   0   0  -8    2.65    0.30
   0   0  -8    2.23    0.32
   0   0   8    2.42    0.47
   1   0  -8  658.74   25.35
  -1   0  -8  678.92   25.40
   1   0  -8  649.57   25.48
   1   0  -8  660.74   25.44
   1   0   8  667.37   25.67
  -1   0  -8  684.53   25.39
  -1   0  -8  683.63   25.50
  -1   0  -8  659.07   25.51
   2   0  -8    0.53    0.19
   2   0   8    0.46    0.29
  -2   0  -8    0.51    0.20
  -2   0  -8    0.70    0.30
   2   0  -8    0.83    0.22
  -2   0  -8    0.36    0.18
   2   0  -8    0.42    0.16
  -2   0  -8    0.62    0.20
  -2   0  -8    0.85    0.27
   2   0   8    0.31    0.28
  -2   0  -8    0.53    0.20
  -3   0  -8    6.08    0.58
  -3   0  -8    6.37    0.51
  -3   0  -8    6.20    0.59
   3   0  -8    6.45    0.55
  -3   0  -8    6.31    0.56
   3   0   8    6.05    0.59
   3   0  -8    6.44    0.47
   3   0  -8    7.22    0.47
  -3   0   8    5.64    0.64
   3   0   8    5.71    0.61
   3   0   8    5.80    0.70
  -3   0  -8    6.38    0.57
  -3   0  -8    6.37    0.58
   3   0  -8    6.21    0.51
   3   0  -8    6.71    0.56
  -3   0  -8    5.27    0.52
  -4   0  -8    3.75    0.51
   4   0  -8    3.35    0.37
   4   0  -8    3.46    0.36
  -4   0  -8    3.44    0.51
  -4   0  -8    3.97    0.50
   4   0  -8    4.00    0.45
   4   0   8    4.05    0.53
  -4   0  -8    3.32    0.51
  -4   0  -8    3.71    0.54
  -4   0  -8    3.59    0.45
   4   0   8    3.76    0.64
   4   0   8    3.68    0.50
  -4   0   8    3.84    0.60
   4   0  -8    4.10    0.44
   4   0  -8    3.60    0.46
  -4   0  -8    4.46    0.48
   5   0   8   41.41    2.00
   5   0  -8   40.14    1.85
   5   0  -8   39.16    1.83
   5   0  -8   39.09    1.79
  -5   0  -8   38.39    1.90
  -5   0  -8   40.65    1.92
  -5   0   8   40.92    2.14
   5   0  -8   40.66    2.05
   5   0   8   41.29    2.01
  -5   0  -8   40.71    2.33
  -5   0  -8   41.71    2.16
   5   0  -8   38.45    1.95
  -5   0  -8   40.25    1.93
  -6   0  -8    0.42    0.32
   6   0   8    0.52    0.32
   6   0  -8    0.49    0.30
   6   0  -8    0.65    0.21
  -6   0  -8   -0.24    0.46
   6   0  -8    0.55    0.22
   6   0   8    0.50    0.31
   6   0  -8    0.81    0.28
   6   0  -8    0.51    0.21
  -6   0  -8    0.31    0.48
  -6   0  -8    0.57    0.30
   6   0   8    0.75    0.36
   6   0  -8    0.49    0.30
  -6   0  -8   -0.39    0.56
  -6   0  -8    0.58    0.31
  -6   0  -8    0.74    0.30
   7   0  -8    7.60    0.59
   7   0  -8    7.16    0.92
  -7   0  -8    7.45    0.94
   7   0  -8    7.57    0.64
   7   0  -8    7.46    0.62
  -7   0  -8    6.98    0.86
  -7   0  -8    8.04    1.21
  -7   0  -8    6.86    0.67
   7   0   8    7.53    0.71
   7   0   8    7.22    0.63
   7   0  -8    8.71    0.99
   7   0   8    7.34    0.71
  -7   0  -8    7.51    0.78
   8   0  -8   19.85    1.05
   8   0  -8   19.91    1.13
   8   0   8   19.29    1.31
   8   0   8   18.20    1.11
   8   0   8   19.30    1.00
   8   0  -8   19.38    0.95
  -8   0  -8   17.28    1.75
  -8   0  -8   18.56    1.02
  -8   0  -8   20.18    1.48
   8   0  -8   20.33    1.03
  -8   0  -8   20.25    1.33
   9   0  -8    4.21    0.39
  -9   0  -8    4.02    0.80
  -9   0  -8    3.65    0.54
   9   0   8    3.59    0.55
   9   0  -8    4.23    0.39
   0  -1  -8    1.53    0.27
   0   1  -8    0.91    0.21
   0  -1  -8    1.11    0.26
   0   1  -8    1.03    0.23
   0  -1  -8    1.10    0.25
   0   1  -8    1.21    0.25
   0   1   8    1.85    0.36
   1   1  -8   82.87    3.41
  -1  -1  -8   82.77    3.46
   1   1  -8   82.29    3.36
  -1  -1  -8   79.16    3.33
  -1  -1  -8   85.06    3.47
   1   1  -8   81.93    3.30
  -1  -1  -8   81.49    3.55
  -1   1   8   80.91    3.44
   1   1   8   79.87    3.46
   1  -1  -8   81.49    3.41
   1  -1  -8   81.71    3.45
   1  -1  -8   84.28    4.11
  -1   1  -8   81.46    3.39
  -1   1  -8   83.01    3.43
  -1   1  -8   80.70    3.31
   1   1   8   80.02    3.58
   1  -1  -8   82.32    3.35
  -1   1  -8   80.06    3.28
   1  -1  -8   81.07    3.31
   2   1  -8   78.08    3.12
   2   1  -8   80.00    3.26
   2  -1   8   76.64    3.42
  -2  -1  -8   76.84    3.40
  -2  -1  -8   82.53    3.36
  -2   1   8   83.93    3.60
  -2  -1  -8   81.55    3.21
  -2  -1  -8   81.21    3.29
  -2  -1  -8   80.22    3.32
   2   1  -8   79.40    3.22
   2   1  -8   81.63    3.17
  -2   1   8   82.45    3.30
  -2   1  -8   76.04    3.28
   2   1   8   73.27    3.45
  -2   1  -8   76.91    3.35
  -2   1  -8   72.71    3.19
   2  -1  -8   76.50    3.19
   2   1   8   72.47    3.27
   2  -1  -8   73.41    3.12
   2  -1  -8   73.10    3.23
   2  -1  -8   73.34    3.27
  -2   1  -8   74.15    3.28
  -2   1  -8   74.40    3.21
  -2   1  -8   74.47    3.15
  -3  -1  -8    6.82    0.61
   3   1  -8    6.44    0.53
   3   1  -8    6.36    0.54
  -3  -1  -8    6.36    0.51
   3  -1   8    6.57    0.80
  -3  -1  -8    5.92    0.60
   3   1  -8    6.46    0.51
  -3   1   8    6.23    0.60
  -3  -1  -8    6.22    0.55
  -3  -1  -8    6.32    0.57
  -3   1   8    6.11    0.66
  -3  -1  -8    6.87    0.64
   3   1  -8    6.75    0.47
   3   1  -8    6.13    0.45
  -3   1   8    6.99    0.59
   3   1   8    4.86    0.55
   3  -1  -8    5.12    0.49
   3  -1  -8    4.95    0.50
   3   1   8    5.77    0.63
  -3   1  -8    5.44    0.47
   3   1   8    5.20    0.64
  -3   1  -8    6.50    0.50
  -3   1  -8    5.29    0.54
  -3   1  -8    5.28    0.54
   3   1   8    4.63    0.61
   3  -1  -8    5.12    0.53
  -3   1  -8    4.69    0.48
   4  -1   8    3.46    0.72
  -4   1   8    2.73    0.47
   4   1  -8    2.93    0.38
   4  -1   8    2.75    0.51
  -4  -1  -8    2.89    0.42
  -4  -1  -8    2.81    0.53
   4   1  -8    2.79    0.35
  -4  -1  -8    2.83    0.49
  -4   1   8    3.27    0.52
   4   1  -8    2.46    0.41
  -4  -1  -8    3.22    0.46
   4   1  -8    2.82    0.34
  -4  -1  -8    2.78    0.45
   4   1  -8    2.88    0.42
  -4  -1  -8    2.78    0.48
   4  -1  -8    3.15    0.42
   4   1   8    2.90    0.46
   4  -1  -8    3.13    0.36
  -4   1  -8    4.12    0.52
   4  -1  -8    2.88    0.42
  -4   1  -8    2.77    0.44
  -4   1  -8    2.69    0.45
  -4   1  -8    2.81    0.39
  -4   1  -8    2.99    0.48
   4  -1  -8    3.35    0.44
  -4   1  -8    3.36    0.39
   4  -1  -8    3.02    0.44
   4   1   8    3.35    0.55
   4   1   8    3.50    0.50
   4   1   8    3.30    0.53
  -4   1  -8    2.78    0.40
   5   1  -8  147.22    5.76
   5  -1   8  136.85    5.48
  -5  -1  -8  136.14    5.78
   5  -1   8  134.91    5.53
   5  -1   8  134.37    5.48
   5   1  -8  133.54    5.40
   5   1  -8  143.30    5.39
   5   1  -8  137.14    5.65
   5   1  -8  137.34    5.58
  -5  -1  -8  136.04    5.49
   5   1  -8  133.50    5.43
  -5  -1  -8  132.10    5.47
  -5   1   8  135.19    5.51
  -5   1   8  134.35    5.51
  -5  -1  -8  133.12    5.77
  -5  -1  -8  132.25    5.46
  -5   1  -8  135.59    5.81
  -5   1  -8  131.17    5.76
   5   1   8  136.76    5.53
   5  -1  -8  122.02    5.65
   5   1   8  132.44    5.86
  -5   1  -8  136.79    5.71
   5  -1  -8  136.17    5.67
   5  -1  -8  129.82    5.41
   5   1   8  133.48    5.61
   5  -1  -8  131.97    5.56
  -5   1  -8  126.48    5.82
  -5   1  -8  135.75    5.50
  -5   1  -8  135.32    5.49
   5  -1  -8  133.57    5.39
  -5   1  -8  133.53    5.51
  -6  -1  -8   56.44    2.73
   6  -1   8   47.96    2.45
  -6  -1  -8   49.40    2.45
  -6  -1  -8   49.75    2.76
   6   1  -8   50.72    2.33
  -6   1   8   49.95    2.49
   6   1  -8   48.75    2.38
   6   1  -8   52.22    2.65
   6   1  -8   50.78    2.37
  -6  -1  -8   49.53    2.77
   6   1  -8   51.29    2.64
   6   1  -8   51.57    2.44
  -6   1  -8   55.55    2.48
  -6   1  -8   56.73    2.52
   6  -1  -8   53.72    2.36
  -6   1  -8   57.14    2.84
  -6   1  -8   56.53    2.50
   6   1   8   54.60    2.50
   6  -1  -8   56.01    2.70
   6  -1  -8   55.67    2.46
   6  -1  -8   55.24    2.71
   6   1   8   56.87    2.58
   6   1   8   56.48    2.46
  -6   1  -8   57.47    2.50
   6   1   8   56.33    2.58
  -6   1  -8   56.03    2.92
  -6   1  -8   56.69    2.79
   6  -1  -8   56.27    2.40
  -7  -1  -8    8.76    0.98
   7   1  -8    8.50    0.92
  -7  -1  -8    8.70    0.90
   7   1  -8    8.46    0.62
   7   1  -8    8.70    0.70
   7  -1   8    7.79    0.85
   7  -1   8    8.23    0.63
  -7  -1  -8    7.96    0.72
   7   1  -8    9.03    0.60
   7   1  -8    8.31    0.65
   7   1  -8    7.72    0.78
  -7  -1  -8    8.83    1.02
   7   1   8    7.75    0.74
   7   1   8    7.59    0.71
  -7   1  -8    7.95    1.04
   7  -1  -8    7.59    0.67
   7   1   8    7.64    0.65
  -7   1  -8    8.74    0.95
  -7   1  -8    7.49    0.94
  -7   1  -8    7.90    0.71
   7  -1  -8    7.46    0.58
   7   1   8    8.73    0.71
   7  -1  -8    7.77    0.55
   7  -1  -8    7.12    1.14
  -7   1  -8    7.71    0.77
   7  -1  -8    7.94    0.60
   7  -1  -8    9.43    1.02
  -7   1  -8    7.90    0.73
   8  -1   8   31.49    1.75
  -8  -1  -8   32.25    1.82
   8   1  -8   31.42    1.59
   8   1  -8   31.29    1.55
  -8  -1  -8   32.90    2.03
   8   1  -8   31.11    1.51
   8  -1   8   29.38    1.38
   8   1   8   31.73    1.59
   8   1   8   33.92    1.90
   8  -1  -8   33.91    1.50
   8   1   8   33.53    1.55
  -8   1  -8   32.83    1.88
  -8   1  -8   31.47    1.60
   8  -1  -8   32.36    1.50
  -8   1  -8   33.08    1.56
   8  -1  -8   33.54    1.52
   8  -1  -8   35.96    1.88
  -8   1  -8   32.94    1.96
  -8   1  -8   29.15    2.12
   8   1   8   32.93    1.65
  -9  -1  -8    1.65    0.58
  -9  -1  -8    2.33    0.41
[truncated: 389,310 more chars]
